# Supplementary material for: Bis(2,2′-bipyridine-κ2 N,N′)(thio­cyanato-κN)copper(II) perchlorate
Source: Acta Crystallogr Sect E Struct Rep Online. 2009 Aug 12;65(Pt 9):m1061. doi: 10.1107/S1600536809031067 (PMC2969965; doi:10.1107/S1600536809031067)
Supplement: Supplementary file 1 [file e-65-m1061-sup1.cif]

##############################################################################
###                                                                        ###
###        Electronic paper (Acta Crystallographica Section E)             ###
###                                                                        ###
##############################################################################
#                                                                            #
# This CIF contains the data in a paper accepted for publication in Acta     #
# Crystallographica Section E. It conforms to the requirements of Notes      #
# for Authors for Section E, and has been peer reviewed under the auspices   #
# of the IUCr Commission on Journals.                                        #
#                                                                            #
# Full details of the Crystallographic Information File format               #
# are given in the paper "The Crystallographic Information File (CIF):       #
# a New Standard Archive File for Crystallography" by S. R. Hall, F. H.      #
# Allen and I. D. Brown [Acta Cryst. (1991), A47, 655-685].                  #
#                                                                            #
# The current version of the core CIF dictionary is obtainable from          #
# ftp://ftp.iucr.org/pub/cif_core.dic. The current version number is 2.4.    #
#                                                                            #
# Software is freely available for graphical display of the structure(s) in  #
# this CIF.  For information consult the CIF home page http://www.iucr.org/  #
# cif/home.html                                                              #
#                                                                            #
# This file may be used for bona fide research purposes within the           #
# scientific community so long as proper attribution is given to the journal # 
# article from which it was obtained.                                        #
#                                                                            #
##############################################################################
                                             
data_global
_audit_creation_method     'form.cif (version 2.0)'
_journal_data_validation_number     ?
_journal_date_recd_electronic     2009-08-04
_journal_date_accepted     2009-08-05
_journal_name_full     'Acta Crystallographica, Section E'
_journal_year     2009
_journal_volume     65
_journal_issue      9
_journal_page_first     m1061
_journal_page_last     m1061
_journal_paper_category     QM
_journal_coeditor_code     AT2856
_publ_contact_author_name     'Lin, Yan'
_publ_contact_author_address
;
      Institute of Pharmacy,
      Henan University, Kaifeng 475004,
      People's Republic of China
      Key Laboratory of Natural Medicine and Immunal Engineering,
      Henan University, Kaifeng 475004,
      People's Republic of China
;
_publ_contact_author_email     'yanlin_online@163.com'
_publ_contact_author_fax     ?
_publ_contact_author_phone     ?
_publ_section_title
;
Bis(2,2'-bipyridine-\k^2^<i>N</i>,<i>N</i>')(thiocyanato-\k<i>N</i>)copper(II)
perchlorate
;
loop_
    _publ_author_name
    _publ_author_address
    'Li, Qian'
;     Institute of Fine Chemistry and Engineering,
      College of Chemistry and Chemical Engineering,
      Henan University, Kaifeng 475004,
      People's Republic of China
;
    'Zhang, Dong'
;     Institute of Molecular and Crystal Engineering,
      College of Chemistry and Chemical Engineering,
      Henan University, Kaifeng 475004,
      People's Republic of China
;
    'Chen, Chun-Ling'
;     Institute of Molecular and Crystal Engineering,
      College of Chemistry and Chemical Engineering,
      Henan University, Kaifeng 475004,
      People's Republic of China
;
    'Yan, Lin'
;     Institute of Pharmacy,
      Henan University, Kaifeng 475004,
      People's Republic of China
and
      Key Laboratory of Natural Medicine and Immunal Engineering,
      Henan University, Kaifeng 475004,
      People's Republic of China
;
_publ_section_synopsis     .
data_I
_audit_creation_method     SHELXL-97
_chemical_name_systematic
;
Bis(2,2'-bipyridine-\k^2^<i>N</i>,<i>N</i>')(thiocyanato-\k<i>N</i>)copper(II)
perchlorate
;
_chemical_name_common     ?
_chemical_formula_moiety     'C21 H16 Cu N5 S +, Cl O4 -'
_chemical_formula_sum     'C21 H16 Cl Cu N5 O4 S'
_chemical_formula_iupac     '[Cu (N C S) (C10 H8 N2)2] Cl O4'
_chemical_formula_weight     533.46
_chemical_melting_point     ?
_symmetry_cell_setting     monoclinic
_symmetry_space_group_name_H-M     'P 21/c'
_symmetry_space_group_name_Hall     '-P 2ybc'
loop_
    _symmetry_equiv_pos_as_xyz
    'x, y, z'
    '-x, y+1/2, -z+1/2'
    '-x, -y, -z'
    'x, -y-1/2, z-1/2'
_cell_length_a     15.151(2)
_cell_length_b     8.9518(13)
_cell_length_c     19.0409(17)
_cell_angle_alpha     90.00
_cell_angle_beta     120.306(7)
_cell_angle_gamma     90.00
_cell_volume     2229.6(5)
_cell_formula_units_Z     4
_cell_measurement_reflns_used     2091
_cell_measurement_theta_min     2.48
_cell_measurement_theta_max     20.52
_cell_measurement_temperature     293(2)
_exptl_crystal_description     block
_exptl_crystal_colour     green
_exptl_crystal_size_max     0.21
_exptl_crystal_size_mid     0.15
_exptl_crystal_size_min     0.13
_exptl_crystal_density_diffrn     1.589
_exptl_crystal_density_meas     ?
_exptl_crystal_density_method     'not measured'
_exptl_crystal_F_000     1084
_exptl_absorpt_coefficient_mu     1.232
_exptl_absorpt_correction_type     multi-scan
_exptl_absorpt_process_details     '(SADABS; Sheldrick, 2001)'
_exptl_absorpt_correction_T_min     0.7819
_exptl_absorpt_correction_T_max     0.8562
_exptl_special_details
;
;
_diffrn_ambient_temperature     293(2)
_diffrn_radiation_type     MoK\a
_diffrn_radiation_wavelength     0.71073
_diffrn_radiation_source     'fine-focus sealed tube'
_diffrn_radiation_monochromator     graphite
_diffrn_measurement_device_type     'Bruker SMART CCD area-detector'
_diffrn_measurement_method     '\f and \w'
_diffrn_detector_area_resol_mean     ?
_diffrn_reflns_number     10831
_diffrn_reflns_av_R_equivalents     0.0429
_diffrn_reflns_av_sigmaI/netI     0.0660
_diffrn_reflns_theta_min     2.16
_diffrn_reflns_theta_max     25.10
_diffrn_reflns_theta_full     25.10
_diffrn_measured_fraction_theta_max     0.988
_diffrn_measured_fraction_theta_full     0.988
_diffrn_reflns_limit_h_min     -9
_diffrn_reflns_limit_h_max     18
_diffrn_reflns_limit_k_min     -10
_diffrn_reflns_limit_k_max     10
_diffrn_reflns_limit_l_min     -22
_diffrn_reflns_limit_l_max     20
_diffrn_standards_number     ?
_diffrn_standards_interval_count     ?
_diffrn_standards_interval_time     ?
_diffrn_standards_decay_%     ?
_refine_special_details
;
Refinement of <i>F</i>^2^ against ALL reflections. The weighted <i>R</i>-factor
<i>wR</i> and goodness of fit <i>S</i> are based on <i>F</i>^2^, conventional
<i>R</i>-factors <i>R</i> are based on <i>F</i>, with <i>F</i> set to zero for
negative <i>F</i>^2^. The threshold expression of <i>F</i>^2^ >
\s(<i>F</i>^2^) is used only for calculating <i>R</i>-factors(gt) <i>etc</i>.
and is not relevant to the choice of reflections for refinement.
<i>R</i>-factors based on <i>F</i>^2^ are statistically about twice as large
as those based on <i>F</i>, and <i>R</i>- factors based on ALL data will be
even larger.
;
_reflns_number_total     3917
_reflns_number_gt     2370
_reflns_threshold_expression     I>2\s(I)
_refine_ls_structure_factor_coef     Fsqd
_refine_ls_matrix_type     full
_refine_ls_R_factor_all     0.0836
_refine_ls_R_factor_gt     0.0489
_refine_ls_wR_factor_gt     0.1057
_refine_ls_wR_factor_ref     0.1155
_refine_ls_goodness_of_fit_ref     1.027
_refine_ls_restrained_S_all     1.072
_refine_ls_number_reflns     3917
_refine_ls_number_parameters     335
_refine_ls_number_restraints     44
_refine_ls_hydrogen_treatment     constr
_refine_ls_weighting_scheme     calc
_refine_ls_weighting_details
         'calc w=1/[\s^2^(Fo^2^)+(0.0453P)^2^+0.0000P] where P=(Fo^2^+2Fc^2^)/3'
_atom_sites_solution_hydrogens     geom
_atom_sites_solution_primary     direct
_atom_sites_solution_secondary     difmap
_refine_ls_shift/su_max     0.000
_refine_ls_shift/su_mean     0.000
_refine_diff_density_max     0.603
_refine_diff_density_min     -0.818
_refine_ls_extinction_method     none
_refine_ls_extinction_coef     ?
loop_
    _atom_type_symbol
    _atom_type_description
    _atom_type_scat_dispersion_real
    _atom_type_scat_dispersion_imag
    _atom_type_scat_source
    'C' 'C' 0.0033 0.0016
                         'International Tables Vol C Tables 4.2.6.8 and 6.1.1.4'
    'H' 'H' 0.0000 0.0000
                         'International Tables Vol C Tables 4.2.6.8 and 6.1.1.4'
    'Cl' 'Cl' 0.1484 0.1585
                         'International Tables Vol C Tables 4.2.6.8 and 6.1.1.4'
    'Cu' 'Cu' 0.3201 1.2651
                         'International Tables Vol C Tables 4.2.6.8 and 6.1.1.4'
    'N' 'N' 0.0061 0.0033
                         'International Tables Vol C Tables 4.2.6.8 and 6.1.1.4'
    'O' 'O' 0.0106 0.0060
                         'International Tables Vol C Tables 4.2.6.8 and 6.1.1.4'
    'S' 'S' 0.1246 0.1234
                         'International Tables Vol C Tables 4.2.6.8 and 6.1.1.4'
_computing_data_collection     'SMART (Bruker, 2001)'
_computing_cell_refinement     'SAINT-Plus (Bruker, 2001)'
_computing_data_reduction     'SAINT-Plus (Bruker, 2001)'
_computing_structure_solution     'SHELXS97 (Sheldrick, 2008)'
_computing_structure_refinement     'SHELXL97 (Sheldrick, 2008)'
_computing_molecular_graphics     'PLATON (Spek, 2009)'
_computing_publication_material     'PLATON (Spek, 2009)'
loop_
    _atom_site_type_symbol
    _atom_site_label
    _atom_site_fract_x
    _atom_site_fract_y
    _atom_site_fract_z
    _atom_site_U_iso_or_equiv
    _atom_site_adp_type
    _atom_site_calc_flag
    _atom_site_refinement_flags
    _atom_site_occupancy
    _atom_site_disorder_assembly
    _atom_site_disorder_group
    Cu Cu1 0.28304(4) 0.52479(6) 0.58542(3) 0.0504(2) Uani d . 1 . .
    S S1 0.21213(11) 0.09251(15) 0.69020(9) 0.0736(4) Uani d . 1 . .
    N N1 0.4011(3) 0.4415(4) 0.5796(2) 0.0489(10) Uani d . 1 . .
    N N2 0.3811(3) 0.7044(4) 0.6288(2) 0.0478(9) Uani d . 1 . .
    N N3 0.1728(3) 0.5378(4) 0.4610(2) 0.0475(9) Uani d . 1 . .
    N N4 0.1701(3) 0.6262(4) 0.5907(2) 0.0488(9) Uani d . 1 . .
    N N5 0.2680(3) 0.3429(5) 0.6365(3) 0.0659(12) Uani d . 1 . .
    C C1 0.4060(4) 0.3036(5) 0.5556(3) 0.0588(13) Uani d . 1 . .
    H H1A 0.3494 0.2416 0.5375 0.071 Uiso calc R 1 . .
    C C2 0.4912(4) 0.2495(6) 0.5565(3) 0.0637(14) Uani d . 1 . .
    H H2A 0.4918 0.1535 0.5381 0.076 Uiso calc R 1 . .
    C C3 0.5754(4) 0.3400(6) 0.5852(3) 0.0657(14) Uani d . 1 . .
    H H3A 0.6348 0.3055 0.5875 0.079 Uiso calc R 1 . .
    C C4 0.5712(4) 0.4814(5) 0.6103(3) 0.0576(13) Uani d . 1 . .
    H H4A 0.6278 0.5439 0.6300 0.069 Uiso calc R 1 . .
    C C5 0.4828(3) 0.5312(5) 0.6062(3) 0.0453(11) Uani d . 1 . .
    C C6 0.4705(3) 0.6823(5) 0.6308(3) 0.0456(11) Uani d . 1 . .
    C C7 0.5427(4) 0.7926(5) 0.6539(3) 0.0552(13) Uani d . 1 . .
    H H7A 0.6031 0.7753 0.6537 0.066 Uiso calc R 1 . .
    C C8 0.5246(4) 0.9294(6) 0.6772(3) 0.0651(14) Uani d . 1 . .
    H H8A 0.5732 1.0050 0.6941 0.078 Uiso calc R 1 . .
    C C9 0.4346(4) 0.9526(5) 0.6753(3) 0.0666(14) Uani d . 1 . .
    H H9A 0.4209 1.0440 0.6911 0.080 Uiso calc R 1 . .
    C C10 0.3643(4) 0.8385(5) 0.6498(3) 0.0584(13) Uani d . 1 . .
    H H10A 0.3021 0.8559 0.6471 0.070 Uiso calc R 1 . .
    C C11 0.1745(4) 0.4783(5) 0.3972(3) 0.0570(13) Uani d . 1 . .
    H H11A 0.2310 0.4217 0.4067 0.068 Uiso calc R 1 . .
    C C12 0.0976(4) 0.4968(5) 0.3191(3) 0.0642(14) Uani d . 1 . .
    H H12A 0.1007 0.4517 0.2764 0.077 Uiso calc R 1 . .
    C C13 0.0156(4) 0.5828(6) 0.3046(3) 0.0702(15) Uani d . 1 . .
    H H13A -0.0374 0.5987 0.2516 0.084 Uiso calc R 1 . .
    C C14 0.0126(4) 0.6453(5) 0.3689(3) 0.0617(14) Uani d . 1 . .
    H H14A -0.0424 0.7049 0.3600 0.074 Uiso calc R 1 . .
    C C15 0.0910(3) 0.6196(5) 0.4464(3) 0.0462(11) Uani d . 1 . .
    C C16 0.0909(3) 0.6708(5) 0.5202(3) 0.0467(11) Uani d . 1 . .
    C C17 0.0122(4) 0.7529(6) 0.5185(3) 0.0660(15) Uani d . 1 . .
    H H17A -0.0420 0.7867 0.4694 0.079 Uiso calc R 1 . .
    C C18 0.0157(4) 0.7834(6) 0.5909(4) 0.0721(16) Uani d . 1 . .
    H H18A -0.0365 0.8384 0.5908 0.087 Uiso calc R 1 . .
    C C19 0.0945(4) 0.7339(5) 0.6616(4) 0.0675(15) Uani d . 1 . .
    H H19A 0.0970 0.7527 0.7107 0.081 Uiso calc R 1 . .
    C C20 0.1706(4) 0.6553(5) 0.6597(3) 0.0612(14) Uani d . 1 . .
    H H20A 0.2250 0.6206 0.7085 0.073 Uiso calc R 1 . .
    C C21 0.2448(3) 0.2379(5) 0.6594(3) 0.0514(12) Uani d . 1 . .
    Cl Cl1 0.24431(10) 0.98729(15) 0.40224(9) 0.0726(4) Uani d DU 1 . .
    O O1' 0.1951(6) 1.1109(9) 0.4087(6) 0.190(5) Uani d PD 0.66 . .
    O O2' 0.1768(7) 0.8670(8) 0.3661(5) 0.193(5) Uani d PD 0.66 . .
    O O3' 0.3286(6) 0.9451(11) 0.4777(4) 0.177(5) Uani d PD 0.66 . .
    O O4' 0.2788(8) 1.0206(15) 0.3457(6) 0.268(7) Uani d PD 0.66 . .
    O O1 0.1870(7) 0.9781(12) 0.4423(6) 0.0755(10) Uani d PDU 0.34 . .
    O O2 0.2143(8) 0.8817(10) 0.3404(6) 0.0728(10) Uani d PDU 0.34 . .
    O O3 0.3518(6) 0.9693(14) 0.4598(7) 0.0730(10) Uani d PDU 0.34 . .
    O O4 0.2356(9) 1.1359(8) 0.3709(6) 0.0730(10) Uani d PDU 0.34 . .
loop_
    _atom_site_aniso_label
    _atom_site_aniso_U_11
    _atom_site_aniso_U_22
    _atom_site_aniso_U_33
    _atom_site_aniso_U_12
    _atom_site_aniso_U_13
    _atom_site_aniso_U_23
    Cu1 0.0461(4) 0.0518(4) 0.0585(4) 0.0054(3) 0.0303(3) 0.0020(3)
    S1 0.0721(10) 0.0594(9) 0.1024(12) 0.0078(7) 0.0536(9) 0.0197(8)
    N1 0.049(2) 0.045(2) 0.057(2) 0.0044(19) 0.030(2) -0.0022(19)
    N2 0.047(2) 0.043(2) 0.056(3) 0.0038(18) 0.028(2) -0.0002(19)
    N3 0.046(2) 0.052(2) 0.051(2) 0.0014(19) 0.029(2) 0.0017(19)
    N4 0.047(2) 0.054(2) 0.054(3) 0.0036(19) 0.032(2) 0.001(2)
    N5 0.058(3) 0.068(3) 0.077(3) 0.003(2) 0.038(3) 0.009(2)
    C1 0.063(3) 0.048(3) 0.071(4) 0.004(3) 0.038(3) -0.003(3)
    C2 0.071(4) 0.054(3) 0.074(4) 0.018(3) 0.042(3) 0.001(3)
    C3 0.057(4) 0.073(4) 0.075(4) 0.020(3) 0.039(3) 0.002(3)
    C4 0.043(3) 0.066(3) 0.064(3) 0.006(2) 0.027(3) 0.000(3)
    C5 0.040(3) 0.049(3) 0.047(3) 0.004(2) 0.022(2) 0.003(2)
    C6 0.041(3) 0.051(3) 0.039(3) 0.004(2) 0.016(2) 0.004(2)
    C7 0.042(3) 0.058(3) 0.063(3) -0.003(2) 0.024(3) -0.003(3)
    C8 0.052(3) 0.056(3) 0.075(4) -0.007(3) 0.023(3) -0.003(3)
    C9 0.077(4) 0.050(3) 0.065(4) 0.005(3) 0.031(3) -0.009(3)
    C10 0.056(3) 0.053(3) 0.071(4) 0.006(3) 0.036(3) -0.002(3)
    C11 0.059(3) 0.065(3) 0.061(3) 0.002(3) 0.040(3) 0.000(3)
    C12 0.070(4) 0.078(4) 0.057(4) -0.012(3) 0.041(3) -0.008(3)
    C13 0.056(4) 0.090(4) 0.057(4) -0.013(3) 0.022(3) 0.007(3)
    C14 0.048(3) 0.072(4) 0.061(4) 0.005(3) 0.024(3) 0.006(3)
    C15 0.044(3) 0.042(3) 0.056(3) -0.001(2) 0.028(3) 0.002(2)
    C16 0.037(3) 0.047(3) 0.058(3) -0.001(2) 0.026(3) -0.002(2)
    C17 0.049(3) 0.072(4) 0.075(4) 0.013(3) 0.030(3) 0.004(3)
    C18 0.063(4) 0.070(4) 0.103(5) 0.004(3) 0.057(4) -0.014(4)
    C19 0.075(4) 0.065(4) 0.085(4) -0.009(3) 0.057(4) -0.013(3)
    C20 0.063(3) 0.069(3) 0.060(3) 0.000(3) 0.037(3) -0.002(3)
    C21 0.040(3) 0.053(3) 0.064(3) 0.010(2) 0.029(3) 0.001(3)
    Cl1 0.0573(8) 0.0714(9) 0.0791(10) 0.0056(7) 0.0270(8) -0.0106(7)
    O1' 0.128(7) 0.134(7) 0.300(13) 0.047(6) 0.102(8) -0.069(7)
    O2' 0.201(10) 0.176(8) 0.174(9) -0.140(8) 0.072(7) -0.028(7)
    O3' 0.183(9) 0.215(10) 0.062(5) 0.082(8) 0.008(6) 0.001(5)
    O4' 0.224(13) 0.41(2) 0.259(14) -0.040(12) 0.189(13) 0.037(12)
    O1 0.0592(14) 0.0735(14) 0.0817(15) 0.0063(13) 0.0267(13) -0.0106(13)
    O2 0.0582(14) 0.0710(14) 0.0786(15) 0.0059(13) 0.0266(13) -0.0119(13)
    O3 0.0569(13) 0.0713(14) 0.0797(15) 0.0063(13) 0.0263(13) -0.0118(13)
    O4 0.0577(13) 0.0715(14) 0.0796(15) 0.0058(13) 0.0270(13) -0.0097(13)
_geom_special_details
;
All e.s.d.'s (except the e.s.d. in the dihedral angle between two l.s. planes)
are estimated using the full covariance matrix. The cell e.s.d.'s are taken
into account individually in the estimation of e.s.d.'s in distances, angles
and torsion angles; correlations between e.s.d.'s in cell parameters are only
used when they are defined by crystal symmetry. An approximate (isotropic)
treatment of cell e.s.d.'s is used for estimating e.s.d.'s involving l.s.
planes.
;
loop_
    _geom_bond_atom_site_label_1
    _geom_bond_atom_site_label_2
    _geom_bond_site_symmetry_2
    _geom_bond_distance
    _geom_bond_publ_flag
    Cu1 N5 . 1.968(4) y
    Cu1 N4 . 1.985(3) y
    Cu1 N1 . 1.992(4) y
    Cu1 N2 . 2.058(4) y
    Cu1 N3 . 2.102(4) y
    S1 C21 . 1.605(5) n
    N1 C1 . 1.331(5) ?
    N1 C5 . 1.342(5) ?
    N2 C10 . 1.331(5) ?
    N2 C6 . 1.349(5) ?
    N3 C11 . 1.339(5) ?
    N3 C15 . 1.342(5) ?
    N4 C16 . 1.332(5) ?
    N4 C20 . 1.335(5) ?
    N5 C21 . 1.163(5) ?
    C1 C2 . 1.371(6) ?
    C1 H1A . 0.9300 ?
    C2 C3 . 1.371(6) ?
    C2 H2A . 0.9300 ?
    C3 C4 . 1.366(6) ?
    C3 H3A . 0.9300 ?
    C4 C5 . 1.376(6) ?
    C4 H4A . 0.9300 ?
    C5 C6 . 1.473(6) ?
    C6 C7 . 1.372(6) ?
    C7 C8 . 1.377(6) ?
    C7 H7A . 0.9300 ?
    C8 C9 . 1.362(7) ?
    C8 H8A . 0.9300 ?
    C9 C10 . 1.375(6) ?
    C9 H9A . 0.9300 ?
    C10 H10A . 0.9300 ?
    C11 C12 . 1.360(7) ?
    C11 H11A . 0.9300 ?
    C12 C13 . 1.365(6) ?
    C12 H12A . 0.9300 ?
    C13 C14 . 1.369(6) ?
    C13 H13A . 0.9300 ?
    C14 C15 . 1.368(6) ?
    C14 H14A . 0.9300 ?
    C15 C16 . 1.478(6) ?
    C16 C17 . 1.387(6) ?
    C17 C18 . 1.380(7) ?
    C17 H17A . 0.9300 ?
    C18 C19 . 1.347(7) ?
    C18 H18A . 0.9300 ?
    C19 C20 . 1.368(6) ?
    C19 H19A . 0.9300 ?
    C20 H20A . 0.9300 ?
    Cl1 O1' . 1.374(5) ?
    Cl1 O2 . 1.395(7) ?
    Cl1 O2' . 1.403(5) ?
    Cl1 O3' . 1.409(5) ?
    Cl1 O1 . 1.419(6) ?
    Cl1 O4 . 1.437(7) ?
    Cl1 O3 . 1.442(7) ?
    Cl1 O4' . 1.446(6) ?
    O1' O4 . 1.180(11) ?
    O1' O1 . 1.385(11) ?
    O2' O2 . 0.927(11) ?
    O2' O1 . 1.701(11) ?
    O3' O3 . 0.638(17) ?
    O4' O4 . 1.429(12) ?
    O4' O2 . 1.553(12) ?
loop_
    _geom_angle_atom_site_label_1
    _geom_angle_atom_site_label_2
    _geom_angle_atom_site_label_3
    _geom_angle_site_symmetry_1
    _geom_angle_site_symmetry_3
    _geom_angle
    _geom_angle_publ_flag
    N5 Cu1 N4 . . 92.02(16) y
    N5 Cu1 N1 . . 92.83(16) y
    N4 Cu1 N1 . . 174.75(15) y
    N5 Cu1 N2 . . 133.48(16) y
    N4 Cu1 N2 . . 95.11(14) y
    N1 Cu1 N2 . . 80.08(15) y
    N5 Cu1 N3 . . 112.25(16) y
    N4 Cu1 N3 . . 79.43(15) y
    N1 Cu1 N3 . . 100.55(14) y
    N2 Cu1 N3 . . 114.25(14) y
    C1 N1 C5 . . 119.0(4) ?
    C1 N1 Cu1 . . 125.0(3) ?
    C5 N1 Cu1 . . 116.0(3) ?
    C10 N2 C6 . . 117.8(4) ?
    C10 N2 Cu1 . . 128.0(3) ?
    C6 N2 Cu1 . . 114.1(3) ?
    C11 N3 C15 . . 117.8(4) ?
    C11 N3 Cu1 . . 129.2(3) ?
    C15 N3 Cu1 . . 112.9(3) ?
    C16 N4 C20 . . 119.3(4) ?
    C16 N4 Cu1 . . 116.5(3) ?
    C20 N4 Cu1 . . 124.2(3) ?
    C21 N5 Cu1 . . 170.6(4) ?
    N1 C1 C2 . . 122.6(5) ?
    N1 C1 H1A . . 118.7 ?
    C2 C1 H1A . . 118.7 ?
    C1 C2 C3 . . 118.5(5) ?
    C1 C2 H2A . . 120.7 ?
    C3 C2 H2A . . 120.7 ?
    C4 C3 C2 . . 119.2(5) ?
    C4 C3 H3A . . 120.4 ?
    C2 C3 H3A . . 120.4 ?
    C3 C4 C5 . . 119.8(5) ?
    C3 C4 H4A . . 120.1 ?
    C5 C4 H4A . . 120.1 ?
    N1 C5 C4 . . 120.9(4) ?
    N1 C5 C6 . . 115.4(4) ?
    C4 C5 C6 . . 123.8(4) ?
    N2 C6 C7 . . 122.0(4) ?
    N2 C6 C5 . . 114.3(4) ?
    C7 C6 C5 . . 123.6(4) ?
    C6 C7 C8 . . 119.2(4) ?
    C6 C7 H7A . . 120.4 ?
    C8 C7 H7A . . 120.4 ?
    C9 C8 C7 . . 119.1(5) ?
    C9 C8 H8A . . 120.4 ?
    C7 C8 H8A . . 120.4 ?
    C8 C9 C10 . . 118.8(5) ?
    C8 C9 H9A . . 120.6 ?
    C10 C9 H9A . . 120.6 ?
    N2 C10 C9 . . 123.0(5) ?
    N2 C10 H10A . . 118.5 ?
    C9 C10 H10A . . 118.5 ?
    N3 C11 C12 . . 123.1(5) ?
    N3 C11 H11A . . 118.4 ?
    C12 C11 H11A . . 118.4 ?
    C11 C12 C13 . . 118.7(5) ?
    C11 C12 H12A . . 120.7 ?
    C13 C12 H12A . . 120.7 ?
    C12 C13 C14 . . 119.2(5) ?
    C12 C13 H13A . . 120.4 ?
    C14 C13 H13A . . 120.4 ?
    C15 C14 C13 . . 119.6(5) ?
    C15 C14 H14A . . 120.2 ?
    C13 C14 H14A . . 120.2 ?
    N3 C15 C14 . . 121.6(4) ?
    N3 C15 C16 . . 114.5(4) ?
    C14 C15 C16 . . 123.8(4) ?
    N4 C16 C17 . . 120.5(4) ?
    N4 C16 C15 . . 115.7(4) ?
    C17 C16 C15 . . 123.7(5) ?
    C18 C17 C16 . . 118.9(5) ?
    C18 C17 H17A . . 120.6 ?
    C16 C17 H17A . . 120.6 ?
    C19 C18 C17 . . 120.1(5) ?
    C19 C18 H18A . . 119.9 ?
    C17 C18 H18A . . 119.9 ?
    C18 C19 C20 . . 118.5(5) ?
    C18 C19 H19A . . 120.8 ?
    C20 C19 H19A . . 120.8 ?
    N4 C20 C19 . . 122.7(5) ?
    N4 C20 H20A . . 118.7 ?
    C19 C20 H20A . . 118.7 ?
    N5 C21 S1 . . 179.5(6) ?
    O1' Cl1 O2 . . 131.4(6) ?
    O1' Cl1 O2' . . 111.6(5) ?
    O2 Cl1 O2' . . 38.7(5) ?
    O1' Cl1 O3' . . 112.2(5) ?
    O2 Cl1 O3' . . 114.9(6) ?
    O2' Cl1 O3' . . 110.8(5) ?
    O1' Cl1 O1 . . 59.4(5) ?
    O2 Cl1 O1 . . 112.8(6) ?
    O2' Cl1 O1 . . 74.1(5) ?
    O3' Cl1 O1 . . 85.6(5) ?
    O1' Cl1 O4 . . 49.6(5) ?
    O2 Cl1 O4 . . 110.7(6) ?
    O2' Cl1 O4 . . 128.0(6) ?
    O3' Cl1 O4 . . 121.2(6) ?
    O1 Cl1 O4 . . 108.9(5) ?
    O1' Cl1 O3 . . 118.5(7) ?
    O2 Cl1 O3 . . 109.2(6) ?
    O2' Cl1 O3 . . 123.4(7) ?
    O3' Cl1 O3 . . 25.8(7) ?
    O1 Cl1 O3 . . 110.4(6) ?
    O4 Cl1 O3 . . 104.5(6) ?
    O1' Cl1 O4' . . 108.5(5) ?
    O2 Cl1 O4' . . 66.3(6) ?
    O2' Cl1 O4' . . 104.0(5) ?
    O3' Cl1 O4' . . 109.4(5) ?
    O1 Cl1 O4' . . 164.2(6) ?
    O4 Cl1 O4' . . 59.4(5) ?
    O3 Cl1 O4' . . 84.0(7) ?
    O4 O1' Cl1 . . 68.0(4) ?
    O4 O1' O1 . . 129.8(6) ?
    Cl1 O1' O1 . . 61.9(4) ?
    O2 O2' Cl1 . . 70.2(6) ?
    O2 O2' O1 . . 123.5(7) ?
    Cl1 O2' O1 . . 53.4(3) ?
    O3 O3' Cl1 . . 80.0(9) ?
    O4 O4' Cl1 . . 60.0(4) ?
    O4 O4' O2 . . 102.7(6) ?
    Cl1 O4' O2 . . 55.3(4) ?
    O1' O1 Cl1 . . 58.7(4) ?
    O1' O1 O2' . . 95.7(6) ?
    Cl1 O1 O2' . . 52.5(3) ?
    O2' O2 Cl1 . . 71.1(6) ?
    O2' O2 O4' . . 127.8(8) ?
    Cl1 O2 O4' . . 58.4(4) ?
    O3' O3 Cl1 . . 74.2(9) ?
    O1' O4 O4' . . 122.4(7) ?
    O1' O4 Cl1 . . 62.4(4) ?
    O4' O4 Cl1 . . 60.6(4) ?
loop_
    _geom_hbond_atom_site_label_D
    _geom_hbond_atom_site_label_H
    _geom_hbond_atom_site_label_A
    _geom_hbond_site_symmetry_A
    _geom_hbond_distance_DH
    _geom_hbond_distance_HA
    _geom_hbond_distance_DA
    _geom_hbond_angle_DHA
    _geom_hbond_publ_flag
    C7 H7A O4' 3_676 0.9300 2.5500 3.176(15) 125.00 yes
    C10 H10A S1 1_565 0.9300 2.8500 3.587(6) 137.00 yes
    C18 H18A O1' 3_576 0.9300 2.4500 3.335(13) 159.00 yes
