# Supplementary material for: Bis(2,2′-bipyridine-κ2 N,N′)(thio­cyanato-κN)copper(II) perchlorate
Source: Acta Crystallogr Sect E Struct Rep Online. 2009 Aug 12;65(Pt 9):m1061. doi: 10.1107/S1600536809031067 (PMC2969965; doi:10.1107/S1600536809031067)
Supplement: Supplementary file 2 [file e-65-m1061-Isup2.hkl]

# 
# h,k,l, Fc-squared, Fo-squared, sigma(Fo-squared) and status flag 
# 
data_I
_shelx_title ' 1 in P2(1)/n                New: P21/c' 
_shelx_refln_list_code          4 
_shelx_F_calc_maximum      307.82 
_exptl_crystal_F_000      1083.76 
_reflns_d_resolution_high  0.8377 
 
loop_ 
 _symmetry_equiv_pos_as_xyz 
 'x, y, z' 
 '-x, y+1/2, -z+1/2' 
 '-x, -y, -z' 
 'x, -y-1/2, z-1/2' 
 
_cell_length_a    15.1510 
_cell_length_b     8.9518 
_cell_length_c    19.0409 
_cell_angle_alpha  90.000 
_cell_angle_beta  120.306 
_cell_angle_gamma  90.000 
 
_shelx_F_squared_multiplier     1.000 
 
loop_ 
 _refln_index_h 
 _refln_index_k 
 _refln_index_l 
 _refln_F_squared_calc 
 _refln_F_squared_meas 
 _refln_F_squared_sigma 
 _refln_observed_status 
   2   0   0    12058.70    13919.34    148.80 o 
   3   0   0     2971.67     3148.30     79.19 o 
   4   0   0    24535.28    25383.29    364.17 o 
   5   0   0     2277.21     2310.52     67.63 o 
   6   0   0     2161.48     2261.79     73.46 o 
   7   0   0     1596.72     1555.01     66.85 o 
   8   0   0      540.96      676.08     48.81 o 
   9   0   0     1006.42      920.23     60.21 o 
  10   0   0     1293.19     1279.80    147.49 o 
  11   0   0     2499.35     2386.89    166.20 o 
  12   0   0       69.77      120.95     59.17 o 
  13   0   0        2.50       -3.48     38.29 o 
  14   0   0       48.30       79.19     64.39 o 
  15   0   0       76.34       46.99     58.30 o 
   1   1   0     1973.53     1860.23     49.60 o 
   2   1   0     2001.07     2249.02     42.18 o 
   3   1   0    10376.83    10920.97    107.12 o 
   4   1   0     2149.25     2013.88     44.68 o 
   5   1   0     2256.54     2313.20     53.25 o 
   6   1   0        6.04        9.25     10.07 o 
   7   1   0      404.25      405.96     30.07 o 
   8   1   0      288.22      303.11     26.80 o 
   9   1   0       32.17       39.77     15.42 o 
  10   1   0      230.50      289.47     39.17 o 
  11   1   0       60.86       45.24     24.05 o 
  12   1   0      432.18      402.95     65.48 o 
  13   1   0       80.26      111.79     43.38 o 
  14   1   0      288.95      245.15     61.20 o 
  15   1   0       84.91      140.10     75.71 o 
   0   2   0    24318.16    25243.05    697.45 o 
   1   2   0     1384.30     1390.79     32.21 o 
   2   2   0    39349.50    42206.16    712.78 o 
   3   2   0      445.27      575.20     22.99 o 
   4   2   0     3748.84     3635.56     62.57 o 
   5   2   0     1728.22     1679.94     57.72 o 
   6   2   0     1219.43     1174.60     42.48 o 
   7   2   0     2587.35     2609.32     66.90 o 
   8   2   0      528.29      465.50     34.08 o 
   9   2   0     1470.67     1416.63     80.30 o 
  10   2   0       39.78       14.99     20.93 o 
  11   2   0      138.69      111.75     37.52 o 
  12   2   0       71.01       52.90     27.13 o 
  13   2   0      271.97      259.33     57.83 o 
  14   2   0      173.74      175.41     55.12 o 
  15   2   0       21.62       13.49     37.78 o 
   1   3   0     1528.78     1545.05     35.02 o 
   2   3   0      642.14      588.72     26.21 o 
   3   3   0      406.12      450.51     24.27 o 
   4   3   0      744.78      681.24     29.12 o 
   5   3   0      110.98      134.07     17.13 o 
   6   3   0     3648.14     3790.70     70.55 o 
   7   3   0      171.95      193.99     24.01 o 
   8   3   0     1208.34     1157.87     72.14 o 
   9   3   0       12.39        2.50     22.67 o 
  10   3   0      295.46      315.86     51.99 o 
  11   3   0      292.57      295.05     43.76 o 
  12   3   0       97.24       87.77     34.48 o 
  13   3   0        1.44       -6.98     32.30 o 
  14   3   0       19.07       14.63     37.84 o 
   0   4   0     8797.58     8913.15    116.54 o 
   1   4   0     2606.92     2712.15     52.12 o 
   2   4   0      454.37      359.66     25.00 o 
   3   4   0     1792.85     1845.87     66.32 o 
   4   4   0     2627.54     2388.28     57.66 o 
   5   4   0     3668.06     3859.88     78.12 o 
   6   4   0     1208.87     1127.73     43.09 o 
   7   4   0     1918.17     2011.45     76.50 o 
   8   4   0      603.88      658.53     51.72 o 
   9   4   0      823.77      780.69     58.16 o 
  10   4   0       19.89       47.46     26.13 o 
  11   4   0      148.79       96.66     32.49 o 
  12   4   0        2.46        5.33     24.36 o 
  13   4   0       55.78       31.18     37.21 o 
  14   4   0        2.33        7.83     45.25 o 
   1   5   0      859.05      715.45     32.25 o 
   2   5   0      438.47      424.59     27.44 o 
   3   5   0     2758.79     2700.68     77.27 o 
   4   5   0     2283.03     2268.08     61.93 o 
   5   5   0      956.61      912.29     42.28 o 
   6   5   0     1342.12     1501.66     53.94 o 
   7   5   0       25.11       19.14     21.26 o 
   8   5   0      807.66      957.19     60.87 o 
   9   5   0        1.02       10.51     26.55 o 
  10   5   0       14.59       27.81     32.30 o 
  11   5   0       28.08        2.85     29.27 o 
  12   5   0       93.81       49.79     34.00 o 
  13   5   0      176.62      175.97     48.45 o 
   0   6   0     1967.04     1935.30     69.64 o 
   1   6   0      282.37      274.25     26.39 o 
   2   6   0     1367.84     1324.56     47.55 o 
   3   6   0      289.63      379.75     32.71 o 
   4   6   0       34.14       30.41     19.41 o 
   5   6   0      773.72      877.19     54.95 o 
   6   6   0      629.24      601.46     71.30 o 
   7   6   0      741.21      809.57     93.54 o 
   8   6   0        3.22        7.83     40.03 o 
   9   6   0      448.23      356.00     66.24 o 
  10   6   0      116.44      140.55     48.43 o 
  11   6   0      360.51      293.28     66.32 o 
  12   6   0        7.17       35.74     38.68 o 
   1   7   0     3479.78     3490.86     96.07 o 
   2   7   0      366.71      388.84     41.10 o 
   3   7   0     1364.27     1363.38     71.94 o 
   4   7   0        2.24       19.28     21.59 o 
   5   7   0      730.62      788.55     82.76 o 
   6   7   0      228.52      230.60     55.07 o 
   7   7   0        6.57       -8.63     27.95 o 
   8   7   0        2.56       32.44     34.71 o 
   9   7   0        4.39      -13.63     27.87 o 
  10   7   0      130.22       69.87     41.62 o 
  11   7   0       58.68      137.49     80.06 o 
   0   8   0      284.98      181.38     48.81 o 
   1   8   0      457.21      350.32     43.52 o 
   2   8   0      668.57      657.42     61.14 o 
   3   8   0        0.67       -5.02     24.25 o 
   4   8   0      402.57      368.49     66.13 o 
   5   8   0       84.16       51.30     38.24 o 
   6   8   0       47.24       49.60     56.56 o 
   7   8   0        9.62       10.43     33.53 o 
   8   8   0       61.49       81.46     46.46 o 
   9   8   0        1.81        5.35     36.86 o 
  10   8   0        5.71      -36.55     54.82 o 
   1   9   0     1251.75     1354.39     73.66 o 
   2   9   0        9.22       19.05     36.24 o 
   3   9   0      207.87      272.26     63.68 o 
   4   9   0        3.99      -19.37     31.99 o 
   5   9   0      176.61      184.31     57.83 o 
   6   9   0       80.62       91.73     48.06 o 
   7   9   0        9.64       -7.18     38.71 o 
   8   9   0       73.89       74.84     70.48 o 
   0  10   0        1.74      -14.24     30.42 o 
   1  10   0        3.87        3.50     25.00 o 
   2  10   0       57.32        2.61     53.08 o 
   3  10   0        3.24       21.53     39.66 o 
   4  10   0        5.04        9.52     38.53 o 
   5  10   0       16.15       38.95     50.91 o 
 -15   1   1        2.19        3.33     35.67 o 
 -14   1   1       47.89        2.61     40.90 o 
 -13   1   1       74.50       59.91     35.67 o 
 -12   1   1      257.97      312.55     58.45 o 
 -11   1   1     1764.24     1808.81     78.69 o 
 -10   1   1        1.01       -5.52     16.95 o 
  -9   1   1     2349.77     2391.15     63.27 o 
  -8   1   1      118.96       67.60     14.89 o 
  -7   1   1     6745.70     6542.61    103.74 o 
  -6   1   1     4922.51     4576.58     68.44 o 
  -5   1   1      592.23      496.79     24.32 o 
  -4   1   1       67.93       29.05      8.84 o 
  -3   1   1     7907.90     8138.02     73.27 o 
  -2   1   1      231.94       72.10     58.28 o 
  -1   1   1     6588.92     7152.85     93.98 o 
   0   1   1    14810.08    14145.82    110.75 o 
   1   1   1     6303.30     7219.43     68.07 o 
   2   1   1     5070.10     5549.51     62.48 o 
   3   1   1    11181.45    11137.56    131.43 o 
   4   1   1     2642.69     2977.38     58.98 o 
   5   1   1     7819.59     7322.05    100.55 o 
   6   1   1     2248.76     2284.85     62.04 o 
   7   1   1     8869.37     8762.47    154.70 o 
   8   1   1     2745.07     2853.41     79.34 o 
   9   1   1     6827.79     7279.20    118.72 o 
  10   1   1     5507.73     5576.38    134.26 o 
  11   1   1      810.25      900.48     75.10 o 
  12   1   1        7.32       16.70     29.18 o 
  13   1   1      150.59      117.54     45.33 o 
  14   1   1      390.55      397.36     73.15 o 
  15   1   1        6.49      -30.46     46.12 o 
 -15   2   1      119.98      152.85     53.44 o 
 -14   2   1       28.45       -6.96     43.51 o 
 -13   2   1        0.41      -23.35     28.02 o 
 -12   2   1      350.42      438.60     51.72 o 
 -11   2   1      300.49      330.39     43.98 o 
 -10   2   1      842.49      873.21     55.69 o 
  -9   2   1       75.11      103.47     25.73 o 
  -8   2   1       72.04       51.17     13.74 o 
  -7   2   1     3193.97     3358.58    104.29 o 
  -6   2   1     1056.56     1155.79     38.92 o 
  -5   2   1      306.70      331.09     21.09 o 
  -4   2   1      267.91      280.93     18.46 o 
  -3   2   1     9646.23    10580.44    111.57 o 
  -2   2   1    30876.47    31687.86    339.75 o 
  -1   2   1     1331.90     1316.96     27.29 o 
   0   2   1       99.64      109.35     10.66 o 
   1   2   1     6637.85     6458.89     80.74 o 
   2   2   1     1682.91     1781.53     36.29 o 
   3   2   1     3615.06     3535.08     66.57 o 
   4   2   1      327.13      361.33     34.10 o 
   5   2   1      701.72      605.06     32.08 o 
   6   2   1      117.23      124.67     20.09 o 
   7   2   1       67.17       41.22     20.45 o 
   8   2   1      440.56      420.74     35.41 o 
   9   2   1      265.49      253.20     43.91 o 
  10   2   1       79.67       77.78     26.09 o 
  11   2   1       21.26       13.26     26.06 o 
  12   2   1       14.72       47.19     27.01 o 
  13   2   1       20.70        8.70     30.77 o 
  14   2   1       76.32       58.38     41.35 o 
 -15   3   1      121.74      131.40     72.22 o 
 -14   3   1      253.89      324.17     67.03 o 
 -13   3   1      374.94      482.65     59.76 o 
 -12   3   1      835.13      943.31     68.25 o 
 -11   3   1      442.93      535.21     54.18 o 
 -10   3   1      432.21      571.56     74.01 o 
  -9   3   1      493.11      548.27     57.47 o 
  -8   3   1       42.47       73.24     26.89 o 
  -7   3   1      375.33      382.21     27.17 o 
  -6   3   1      194.73      228.94     19.83 o 
  -5   3   1       32.34       44.75     11.43 o 
  -4   3   1     9378.89     9751.78    109.39 o 
  -3   3   1     2702.33     2706.06     52.27 o 
  -2   3   1     6892.62     6318.92     77.33 o 
  -1   3   1        2.77        5.55      8.55 o 
   0   3   1       35.53       18.38      7.57 o 
   1   3   1      713.38      759.32     22.68 o 
   2   3   1       50.13       55.32     11.79 o 
   3   3   1     5991.91     5647.34     76.27 o 
   4   3   1      489.14      431.97     25.29 o 
   5   3   1     3493.47     2910.84     61.77 o 
   6   3   1      918.76      913.18     38.67 o 
   7   3   1     3267.97     3117.44     95.96 o 
   8   3   1     1009.02     1108.87     51.91 o 
   9   3   1     1742.58     1887.06     96.22 o 
  10   3   1      222.30      287.26     51.03 o 
  11   3   1       19.37      104.86     38.53 o 
  12   3   1      619.14      722.84     66.60 o 
  13   3   1       16.49        3.78     33.33 o 
  14   3   1      294.11      247.67     61.65 o 
 -14   4   1      297.47      282.17     45.72 o 
 -13   4   1       51.58       84.79     34.51 o 
 -12   4   1      415.95      388.87     46.65 o 
 -11   4   1      165.84      171.32     33.01 o 
 -10   4   1      304.17      313.56     44.71 o 
  -9   4   1      102.01       91.02     28.60 o 
  -8   4   1      960.12      951.40     57.63 o 
  -7   4   1      132.47      112.05     25.74 o 
  -6   4   1      134.50      120.64     18.25 o 
  -5   4   1      271.86      349.58     26.46 o 
  -4   4   1       76.74       78.59     15.98 o 
  -3   4   1     4966.76     5275.79    133.51 o 
  -2   4   1     3985.89     3925.55    103.05 o 
  -1   4   1      107.21      123.00     16.01 o 
   0   4   1     1238.56     1181.35     31.24 o 
   1   4   1      755.63      771.89     28.77 o 
   2   4   1     2772.47     2653.70     56.48 o 
   3   4   1     1498.18     1580.27     46.14 o 
   4   4   1     2545.59     2312.57     57.47 o 
   5   4   1        8.68       16.25     12.00 o 
   6   4   1      669.69      573.70     34.29 o 
   7   4   1      206.14      209.02     26.07 o 
   8   4   1      689.62      615.98     50.80 o 
   9   4   1       49.23       71.73     26.79 o 
  10   4   1       44.33       42.98     26.13 o 
  11   4   1      210.48      258.94     45.86 o 
  12   4   1        0.12       15.55     33.45 o 
  13   4   1      219.51      228.40     58.42 o 
  14   4   1       12.34       31.82     38.77 o 
 -14   5   1      112.73      187.38     57.46 o 
 -13   5   1      213.24      283.70     53.29 o 
 -12   5   1      257.32      325.88     54.36 o 
 -11   5   1      604.34      616.10     80.60 o 
 -10   5   1      250.99      342.30     48.86 o 
  -9   5   1      475.09      517.73     54.18 o 
  -8   5   1      370.09      469.54     49.79 o 
  -7   5   1       57.51       34.28     22.92 o 
  -6   5   1       31.47       39.60     21.87 o 
  -5   5   1      158.47      174.93     27.88 o 
  -4   5   1       16.23       33.24     14.84 o 
  -3   5   1     1471.76     1380.12     49.10 o 
  -2   5   1     1431.25     1462.41     45.11 o 
  -1   5   1      534.19      448.64     28.19 o 
   0   5   1     2371.53     2418.43     48.91 o 
   1   5   1     5626.81     5573.44    107.38 o 
   2   5   1       54.88       29.77     13.82 o 
   3   5   1     1045.07      801.18     37.57 o 
   4   5   1        3.08       19.50     13.33 o 
   5   5   1     2639.18     2396.19     65.72 o 
   6   5   1       15.60        4.53     16.27 o 
   7   5   1      933.03      856.19     73.83 o 
   8   5   1      104.08      106.86     38.28 o 
   9   5   1      661.04      651.22     77.13 o 
  10   5   1      586.78      668.63     81.81 o 
  11   5   1       10.57       -0.53     27.59 o 
  12   5   1      139.31      186.52     85.71 o 
  13   5   1        4.31       -9.46     34.39 o 
 -13   6   1      200.07      205.96     49.83 o 
 -12   6   1       54.38       92.17     45.48 o 
 -11   6   1       47.00       79.13     43.38 o 
 -10   6   1      991.11      979.92     97.49 o 
  -9   6   1      159.84      162.77     48.28 o 
  -8   6   1        7.27      -28.98     23.90 o 
  -7   6   1       20.62       -0.87     38.29 o 
  -6   6   1      939.14      891.08    101.38 o 
  -5   6   1     1457.99     1533.55     57.47 o 
  -4   6   1      108.01       58.43     19.62 o 
  -3   6   1     2214.50     2316.15     68.18 o 
  -2   6   1        5.30        9.29     14.26 o 
  -1   6   1      178.31      202.65     24.14 o 
   0   6   1      305.19      338.00     29.40 o 
   1   6   1      250.03      290.95     26.23 o 
   2   6   1     1625.81     1555.42     79.27 o 
   3   6   1        1.59       25.67     39.59 o 
   4   6   1     1011.95      925.87     56.62 o 
   5   6   1      237.16      248.21     36.67 o 
   6   6   1     1797.98     1648.14    103.67 o 
   7   6   1      156.86      189.82     49.12 o 
   8   6   1      629.27      578.57    128.79 o 
   9   6   1      106.67      132.70     46.92 o 
  10   6   1      228.49      251.45     61.45 o 
  11   6   1      320.42      456.97     80.30 o 
  12   6   1        0.01       16.06     39.94 o 
 -12   7   1        2.04       42.35     33.75 o 
 -11   7   1       81.79       93.58     47.57 o 
 -10   7   1       38.90       46.67     41.83 o 
  -9   7   1        2.82       -3.19     28.99 o 
  -8   7   1       43.70       25.03     35.34 o 
  -7   7   1      314.34      261.76     58.12 o 
  -6   7   1      120.37      117.29     43.06 o 
  -5   7   1        5.25        2.61     40.90 o 
  -4   7   1      124.11      103.26     29.31 o 
  -3   7   1     1932.68     1924.18     88.04 o 
  -2   7   1      154.11      163.86     30.12 o 
  -1   7   1     1115.78     1048.39     47.61 o 
   0   7   1      375.27      345.06     38.94 o 
   1   7   1      194.26      194.49     32.34 o 
   2   7   1      183.71      145.61     33.57 o 
   3   7   1     1340.48     1209.92     69.26 o 
   4   7   1      214.97      242.07     39.70 o 
   5   7   1      688.86      655.72     79.38 o 
   6   7   1        2.33      -16.53     38.29 o 
   7   7   1      224.15      229.87     56.85 o 
   8   7   1      248.23      244.57     65.70 o 
   9   7   1        9.60        3.48     48.73 o 
  10   7   1        3.99        9.57     35.07 o 
  11   7   1      186.68      154.89     80.06 o 
 -10   8   1       87.39      144.80     55.98 o 
  -9   8   1       11.54       -6.09     49.60 o 
  -8   8   1      504.67      481.63     81.23 o 
  -7   8   1       73.98       70.27     41.01 o 
  -6   8   1      858.52      820.74     92.67 o 
  -5   8   1      740.00      664.25     84.29 o 
  -4   8   1       47.82       63.85     38.45 o 
  -3   8   1      132.65      126.61     33.90 o 
  -2   8   1       33.62       37.18     23.99 o 
  -1   8   1      118.95      103.06     28.35 o 
   0   8   1        7.00        2.59     20.16 o 
   1   8   1       60.51       62.63     25.75 o 
   2   8   1       23.06       45.61     26.73 o 
   3   8   1        0.51      -11.01     21.99 o 
   4   8   1      630.29      589.82    118.34 o 
   5   8   1      156.49      211.78     57.68 o 
   6   8   1      218.47      251.49     60.29 o 
   7   8   1      343.19      367.80     74.14 o 
   8   8   1      359.91      485.75     82.06 o 
   9   8   1      300.40      331.70     74.67 o 
  -8   9   1       10.34        4.06     38.24 o 
  -7   9   1        2.05      -37.92     30.85 o 
  -6   9   1        2.24       -4.35     50.47 o 
  -5   9   1       56.17       57.45     44.61 o 
  -4   9   1       44.29       52.17     42.44 o 
  -3   9   1       21.62        4.62     33.21 o 
  -2   9   1       12.99       -6.90     24.05 o 
  -1   9   1        0.08      -19.14     20.91 o 
   0   9   1       59.72       55.20     27.89 o 
   1   9   1        1.62        1.85     22.11 o 
   2   9   1       48.72       38.26     30.00 o 
   3   9   1        1.36      -29.14     31.33 o 
   4   9   1       66.97       43.80     41.26 o 
   6   9   1       11.86        3.64     38.47 o 
   7   9   1        2.22       -5.35     36.90 o 
  -5  10   1       73.24      108.83     53.44 o 
  -4  10   1        7.89       18.21     41.50 o 
  -3  10   1       83.44      123.02     52.39 o 
  -2  10   1        2.12        5.61     34.27 o 
  -1  10   1      222.92      205.71     41.84 o 
   0  10   1      133.70      104.90     34.06 o 
   1  10   1       68.74       54.69     34.02 o 
   2  10   1      218.83      221.64     62.68 o 
   3  10   1        0.38      -16.11     34.87 o 
   4  10   1      129.27      222.09     66.99 o 
   5  10   1       13.60       23.53     45.32 o 
 -16   0   2       21.85       13.92     53.08 o 
 -15   0   2      328.34      340.24     97.46 o 
 -14   0   2      119.91      163.59     69.61 o 
 -13   0   2     1213.47     1260.02    137.49 o 
 -12   0   2      583.77      659.59    105.29 o 
 -11   0   2     5394.37     5296.77    236.69 o 
 -10   0   2     2213.15     2292.21    128.79 o 
  -9   0   2     4461.25     4187.06    123.13 o 
  -8   0   2     4284.98     4276.42    161.42 o 
  -7   0   2     1002.52      887.50     47.04 o 
  -6   0   2     1155.67     1064.80     46.39 o 
  -5   0   2     1010.55     1032.26     41.67 o 
  -4   0   2     3969.15     4379.25    117.04 o 
  -3   0   2      973.53      967.20     30.24 o 
  -2   0   2    13306.80    14837.38    152.28 o 
  -1   0   2     4182.21     4381.34     73.97 o 
   0   0   2    14743.18    16233.15    169.68 o 
   1   0   2     8878.13     8534.69    134.88 o 
   2   0   2     4384.63     4288.23    107.90 o 
   3   0   2     4307.21     4012.38    115.73 o 
   4   0   2     4198.63     3667.79    120.95 o 
   5   0   2      969.08      946.89     48.91 o 
   6   0   2     2096.93     1786.47     99.20 o 
   7   0   2     2019.01     1685.53    102.68 o 
   8   0   2     2408.45     2288.37     93.79 o 
   9   0   2      548.46      427.09     54.39 o 
  10   0   2     3389.67     3273.44    124.72 o 
  11   0   2      537.21      687.25     77.88 o 
  12   0   2       89.47       96.59     56.56 o 
  13   0   2      190.97      322.84     90.50 o 
  14   0   2      162.11      187.96     75.71 o 
 -16   1   2       33.47       11.31     53.08 o 
 -15   1   2       62.16      100.07     70.48 o 
 -14   1   2      210.00      166.39     50.29 o 
 -13   1   2      115.75       84.41     39.99 o 
 -12   1   2      535.67      475.60     70.05 o 
 -11   1   2      619.69      575.98     50.17 o 
 -10   1   2       36.92        6.44     17.34 o 
  -9   1   2      159.13      180.32     21.85 o 
  -8   1   2       37.52       53.29     13.20 o 
  -7   1   2       29.88       32.71     11.00 o 
  -6   1   2     2117.79     2193.76     44.38 o 
  -5   1   2     2981.58     3131.72     46.10 o 
  -4   1   2     3364.88     3595.70     44.13 o 
  -3   1   2       98.43      127.99     17.81 o 
  -2   1   2       69.13       74.47      7.62 o 
  -1   1   2     3529.68     3842.98     41.83 o 
   0   1   2     1575.71     1495.20     27.83 o 
   1   1   2      669.49      723.80     25.59 o 
   2   1   2     4589.74     5041.12     86.23 o 
   3   1   2      713.09      786.90     43.07 o 
   4   1   2      678.37      782.07     34.53 o 
   5   1   2        0.46       -3.46      9.52 o 
   6   1   2      583.10      725.83     38.79 o 
   7   1   2       11.72        6.96     13.19 o 
   8   1   2      161.43      211.94     29.43 o 
   9   1   2      205.90      210.44     31.17 o 
  10   1   2       13.49       -5.17     22.19 o 
  11   1   2      399.38      406.13     49.23 o 
  12   1   2       41.74       30.83     32.88 o 
  13   1   2       94.72       32.01     35.34 o 
 -16   2   2        7.25       10.31     37.66 o 
 -15   2   2      366.31      386.61     72.59 o 
 -14   2   2      293.04      235.80     58.14 o 
 -13   2   2     2157.28     2204.16    174.04 o 
 -12   2   2       12.13       54.89     33.19 o 
 -11   2   2     2736.98     2707.33     96.66 o 
 -10   2   2     1196.89     1243.34     67.65 o 
  -9   2   2     5982.55     5700.81    124.28 o 
  -8   2   2     1416.55     1527.88     46.72 o 
  -7   2   2     2458.08     2387.05     48.05 o 
  -6   2   2     6906.60     7124.15    185.82 o 
  -5   2   2      224.81      222.52     29.53 o 
  -4   2   2     1276.89     1187.01     75.66 o 
  -3   2   2     1420.08     1413.03     31.07 o 
  -2   2   2    40076.32    43908.39    558.04 o 
  -1   2   2     8017.39     9258.25     88.90 o 
   0   2   2     1146.26     1217.16     27.80 o 
   1   2   2     1006.34     1374.41     37.43 o 
   2   2   2     3040.41     3202.92     64.14 o 
   3   2   2     1868.73     1713.71     40.98 o 
   4   2   2     1027.96      982.93     34.70 o 
   5   2   2     1284.95     1377.73     48.70 o 
   6   2   2     2372.72     2462.22     68.67 o 
   7   2   2        8.31       17.81     14.40 o 
   8   2   2     1667.61     1641.28     64.50 o 
   9   2   2       10.43       58.05     21.85 o 
  10   2   2       40.54       77.26     34.19 o 
  11   2   2      258.13      300.83     45.04 o 
  12   2   2      135.50      171.59     38.56 o 
  13   2   2      667.33      743.32     89.78 o 
  14   2   2       90.26      139.23     71.35 o 
 -15   3   2      138.42      117.54     73.53 o 
 -14   3   2       81.42       78.86     42.40 o 
 -13   3   2        9.52       -5.55     24.01 o 
 -12   3   2        4.60       21.45     25.12 o 
 -11   3   2       15.37       10.36     21.74 o 
 -10   3   2       45.13       40.58     22.07 o 
  -9   3   2      520.81      444.96     44.32 o 
  -8   3   2      138.76      121.28     32.59 o 
  -7   3   2      485.84      400.61     26.95 o 
  -6   3   2      586.08      633.89     27.31 o 
  -5   3   2     4264.62     3991.44     61.02 o 
  -4   3   2      999.75      985.96     32.84 o 
  -3   3   2       42.84       34.06     11.21 o 
  -2   3   2     3111.65     3291.33     52.20 o 
  -1   3   2    13146.74    13523.51    104.31 o 
   0   3   2      490.51      589.31     24.79 o 
   1   3   2      305.64      286.54     21.84 o 
   2   3   2      375.95      367.85     22.10 o 
   3   3   2     1139.18     1214.03     37.30 o 
   4   3   2      641.97      691.39     31.46 o 
   5   3   2     3098.24     3179.91    116.43 o 
   6   3   2        0.86       -4.94     11.48 o 
   7   3   2      487.51      412.63     32.34 o 
   8   3   2      293.44      290.38     30.57 o 
   9   3   2     1645.66     1450.36     73.16 o 
  10   3   2      316.96      271.58     51.29 o 
  11   3   2       63.16      108.39     39.88 o 
  12   3   2       11.06       13.75     33.94 o 
  13   3   2      119.02      107.53     38.13 o 
  14   3   2        0.47      -26.11     42.64 o 
 -15   4   2      461.05      488.26     68.33 o 
 -14   4   2       24.05       23.82     25.92 o 
 -13   4   2      190.78      284.46     63.15 o 
 -12   4   2        1.35        0.48     20.21 o 
 -11   4   2     1216.17     1347.30     67.19 o 
 -10   4   2       91.91      112.77     27.44 o 
  -9   4   2      544.17      679.13     55.46 o 
  -8   4   2     1723.53     1747.10     81.89 o 
  -7   4   2      121.52      108.84     25.29 o 
  -6   4   2      214.30      169.29     19.40 o 
  -5   4   2     2458.67     2658.47     59.71 o 
  -4   4   2    14490.62    14225.33    171.95 o 
  -3   4   2      326.13      320.89     28.51 o 
  -2   4   2     5001.15     4978.19     97.36 o 
  -1   4   2      112.36      143.54     17.38 o 
   0   4   2     4755.62     4727.45    109.53 o 
   1   4   2      121.09      140.03     13.87 o 
   2   4   2      199.34      220.63     19.90 o 
   3   4   2      141.70      221.89     21.41 o 
   4   4   2        3.25        9.04     11.56 o 
   5   4   2       34.55       92.47     18.46 o 
   6   4   2     2433.13     2299.66     64.14 o 
   7   4   2      133.03      129.40     23.10 o 
   8   4   2      243.73      262.79     39.82 o 
   9   4   2        7.10       -5.76     19.73 o 
  10   4   2      239.58      220.00     51.59 o 
  11   4   2      461.21      493.45     74.42 o 
  12   4   2      121.82      151.51     50.44 o 
  13   4   2       17.72       18.92     29.68 o 
 -14   5   2      246.62      265.06     53.43 o 
 -13   5   2        1.97       -5.30     25.60 o 
 -12   5   2      263.60      299.24     43.28 o 
 -11   5   2      120.68       87.05     32.99 o 
 -10   5   2      810.17      849.00     66.52 o 
  -9   5   2      521.14      489.13     51.91 o 
  -8   5   2      319.97      306.49     42.20 o 
  -7   5   2      816.99      728.89     54.07 o 
  -6   5   2       19.10       12.38     18.80 o 
  -5   5   2     2341.49     2079.25     66.44 o 
  -4   5   2      658.87      641.21     36.65 o 
  -3   5   2     5650.16     5331.64    106.26 o 
  -2   5   2      147.60      163.33     20.54 o 
  -1   5   2     1154.85      943.19     37.47 o 
   0   5   2      589.96      613.24     32.21 o 
   1   5   2      825.99      726.65     30.52 o 
   2   5   2       11.27       14.77     13.08 o 
   3   5   2       51.66       47.56     20.23 o 
   4   5   2      832.80      974.93     54.07 o 
   5   5   2     1464.87     1248.50     61.47 o 
   6   5   2       90.10      115.27     26.40 o 
   7   5   2     1974.02     1776.48    104.52 o 
   8   5   2       14.98       19.43     29.98 o 
   9   5   2       16.65      -34.81     29.59 o 
  10   5   2      100.27       84.18     41.17 o 
  11   5   2      292.07      306.49     65.01 o 
  12   5   2       54.20       54.82     56.56 o 
 -13   6   2      138.92      184.81     46.92 o 
 -12   6   2        5.28       -0.88     26.79 o 
 -11   6   2      260.38      278.57     49.86 o 
 -10   6   2      834.19      894.52     92.48 o 
  -9   6   2       55.10        9.47     30.42 o 
  -8   6   2      278.63      331.94     60.88 o 
  -7   6   2      191.83      235.43     39.90 o 
  -6   6   2     3110.97     3139.53    133.71 o 
  -5   6   2      130.42      140.83     24.51 o 
  -4   6   2     2346.73     2369.29     69.92 o 
  -3   6   2       72.92       88.47     21.52 o 
  -2   6   2     2503.10     2482.40     64.42 o 
  -1   6   2       22.26       26.65     16.93 o 
   0   6   2     1346.78     1311.62     48.51 o 
   1   6   2       64.92       30.62     17.94 o 
   2   6   2       43.90       41.19     25.36 o 
   3   6   2       18.61        2.73     17.89 o 
   4   6   2      135.27      102.14     27.52 o 
   5   6   2      103.56       84.57     26.36 o 
   6   6   2      183.50      177.64     47.98 o 
   7   6   2      148.29      178.44     47.19 o 
   8   6   2      342.90      320.36     62.73 o 
   9   6   2        8.10      -38.29     34.81 o 
  10   6   2      615.26      650.52     97.46 o 
  11   6   2       62.24      134.01     77.45 o 
  12   6   2       36.22       47.91     45.69 o 
 -12   7   2      414.82      525.95     68.82 o 
 -11   7   2       94.47       90.18     46.71 o 
 -10   7   2      570.52      592.19     85.36 o 
  -9   7   2      193.15      183.41     53.77 o 
  -8   7   2       33.52       94.00     42.50 o 
  -7   7   2       12.39       -0.87     43.51 o 
  -6   7   2      650.82      731.39    130.96 o 
  -5   7   2      984.91      892.54     81.14 o 
  -4   7   2       42.58       13.62     20.20 o 
  -3   7   2      194.61      183.70     29.69 o 
  -2   7   2      180.63      148.21     24.37 o 
  -1   7   2      670.81      631.79     41.24 o 
   0   7   2     1504.47     1394.81     63.29 o 
   1   7   2        8.59       14.13     19.55 o 
   2   7   2      315.99      329.63     45.65 o 
   3   7   2       19.35       -1.90     20.85 o 
   4   7   2     1246.33     1358.67     74.70 o 
   5   7   2      590.83      420.81     67.36 o 
   6   7   2      143.36      154.89     48.81 o 
   7   7   2       29.48       11.02     32.54 o 
   8   7   2       65.73       18.21     34.49 o 
   9   7   2      141.64      142.62     51.78 o 
  10   7   2        1.45        2.76     35.40 o 
 -11   8   2       21.52       14.37     42.98 o 
 -10   8   2       53.12       62.36     45.07 o 
  -9   8   2        1.50       16.38     36.42 o 
  -8   8   2       60.43       74.84     60.91 o 
  -7   8   2      152.00      149.90     52.90 o 
  -6   8   2       46.31       77.85     42.76 o 
  -5   8   2       46.79       83.93     43.35 o 
  -4   8   2      487.88      502.88     73.48 o 
  -3   8   2      155.48      159.00     37.05 o 
  -2   8   2       33.44       14.15     21.34 o 
  -1   8   2       86.75       77.08     27.30 o 
   0   8   2       75.63       72.23     25.75 o 
   1   8   2       37.66        9.81     20.06 o 
   2   8   2       16.53       28.71     24.15 o 
   3   8   2       69.82       68.44     29.86 o 
   4   8   2        7.98        5.35     29.24 o 
   5   8   2        5.63       13.92     51.34 o 
   6   8   2      246.81      216.30     57.33 o 
   7   8   2       41.10       18.00     38.36 o 
   8   8   2        3.88       21.75     52.21 o 
   9   8   2       14.60       33.07     56.56 o 
  -9   9   2      103.40       75.81     51.24 o 
  -8   9   2      439.33      517.40     88.71 o 
  -7   9   2      218.04      206.91     63.50 o 
  -6   9   2       61.79      137.00     52.20 o 
  -5   9   2      112.71      151.59     54.94 o 
  -4   9   2       14.18        1.32     34.15 o 
  -3   9   2       95.00      144.41     49.12 o 
  -2   9   2      183.77      155.74     35.56 o 
  -1   9   2       58.19       54.16     27.75 o 
   0   9   2      170.82      150.66     35.47 o 
   1   9   2      175.19      146.81     41.00 o 
   2   9   2      533.63      490.41     60.69 o 
   3   9   2        0.26        4.94     33.50 o 
   4   9   2      129.71      165.51     55.34 o 
   5   9   2       28.77      -13.92     52.21 o 
   6   9   2       27.71        4.77     38.24 o 
  -6  10   2        6.51       21.75     42.46 o 
  -5  10   2       39.06      -13.92     56.56 o 
  -4  10   2       15.74       11.90     35.74 o 
  -3  10   2        8.74      -17.93     36.37 o 
  -2  10   2        0.73        7.52     38.46 o 
  -1  10   2       29.87       35.78     28.42 o 
   0  10   2       22.04       34.09     27.77 o 
   1  10   2        5.02       27.15     32.28 o 
   2  10   2        0.09        8.70     39.51 o 
   3  10   2       13.02      -16.53     50.47 o 
   4  10   2        0.44      -14.48     35.34 o 
 -16   1   3       20.98        4.26     34.73 o 
 -15   1   3      223.07      270.50     63.96 o 
 -14   1   3       45.35       62.18     39.37 o 
 -13   1   3       52.80      132.47     44.72 o 
 -12   1   3       25.25       18.87     28.28 o 
 -11   1   3      363.46      420.22     44.69 o 
 -10   1   3     1827.72     1559.08     67.10 o 
  -9   1   3      592.81      604.61     32.01 o 
  -8   1   3      957.83      837.66     32.61 o 
  -7   1   3     5438.00     5621.58    112.29 o 
  -6   1   3     7296.38     7465.49    107.46 o 
  -5   1   3    14503.87    14768.09    187.64 o 
  -4   1   3     5734.87     5416.53     78.69 o 
  -3   1   3    50696.82    52592.37    617.32 o 
  -2   1   3    12470.76    13173.47    204.49 o 
  -1   1   3    33251.47    36050.29    361.74 o 
   0   1   3     2045.01     2090.52     37.10 o 
   1   1   3    48171.06    50397.78    867.64 o 
   2   1   3       40.25       21.67     11.03 o 
   3   1   3     4009.40     3631.06     88.10 o 
   4   1   3      401.86      515.09     38.09 o 
   5   1   3     1515.76     1381.73     63.58 o 
   6   1   3      175.51      197.15     26.40 o 
   7   1   3       61.59       73.27     20.36 o 
   8   1   3     1348.58     1315.61     51.81 o 
   9   1   3        2.58       -1.81     19.82 o 
  10   1   3      550.82      530.27     43.51 o 
  11   1   3      527.68      455.37     53.25 o 
  12   1   3       14.62       -1.02     27.61 o 
  13   1   3       99.25      120.95     64.39 o 
  14   1   3       22.49       39.07     41.37 o 
 -16   2   3        0.96       10.36     37.62 o 
 -15   2   3        0.52       36.55     58.30 o 
 -14   2   3        7.48       11.98     31.96 o 
 -13   2   3       20.18       44.76     32.59 o 
 -12   2   3      399.83      407.28     49.03 o 
 -11   2   3     1266.57     1306.45     68.43 o 
 -10   2   3        9.42       14.70     18.47 o 
  -9   2   3      449.56      436.24     41.44 o 
  -8   2   3      149.35      143.25     14.07 o 
  -7   2   3     2242.78     2142.09     68.41 o 
  -6   2   3     4439.80     4863.32     94.28 o 
  -5   2   3     1192.57     1203.60     45.41 o 
  -4   2   3     1492.46     1644.57     48.94 o 
  -3   2   3      882.20      973.62     24.44 o 
  -2   2   3     1236.29     1278.95     36.80 o 
   0   2   3      211.47      213.73     20.76 o 
   1   2   3      819.78      795.94     30.33 o 
   2   2   3      243.92      268.86     18.15 o 
   3   2   3       27.92        1.43      8.08 o 
   4   2   3     2604.21     2988.89     61.32 o 
   5   2   3     3040.90     2993.39     92.32 o 
   6   2   3      150.35      165.49     25.06 o 
   7   2   3      141.69      164.43     26.77 o 
   8   2   3       45.50       48.65     19.32 o 
   9   2   3      731.09      709.96     50.61 o 
  10   2   3      139.53      154.92     41.17 o 
  11   2   3       19.17        0.66     21.62 o 
  12   2   3        5.51        4.41     28.85 o 
  13   2   3        0.08        3.05     33.84 o 
 -16   3   3        6.02        6.96     50.47 o 
 -15   3   3      435.21      394.10     75.50 o 
 -14   3   3      109.71      111.84     45.15 o 
 -13   3   3      110.36      107.86     34.04 o 
 -12   3   3      327.48      365.46     48.87 o 
 -11   3   3      214.59      160.61     33.61 o 
 -10   3   3      602.91      611.04     52.34 o 
  -9   3   3       59.61       43.27     20.76 o 
  -8   3   3     1762.40     1620.13     66.80 o 
  -7   3   3       18.94       11.24     14.03 o 
  -6   3   3     1678.16     1593.27     73.37 o 
  -5   3   3     7095.59     7114.80    152.67 o 
  -4   3   3    17646.41    17962.09    167.17 o 
  -3   3   3     5243.38     5196.16     80.13 o 
  -2   3   3     2971.52     3058.40     51.49 o 
  -1   3   3     4687.42     4531.45     62.32 o 
   0   3   3       59.94       26.60      9.80 o 
   1   3   3     5172.92     4808.67     77.50 o 
   2   3   3     1637.39     1624.04     54.67 o 
   3   3   3     3446.92     3024.30     67.45 o 
   4   3   3     1768.42     1989.06     52.25 o 
   5   3   3     1938.77     1720.05     52.42 o 
   6   3   3     2487.37     2682.75     75.86 o 
   7   3   3     2248.57     2371.31     72.22 o 
   8   3   3      249.51      229.62     30.03 o 
   9   3   3      423.21      491.20     51.79 o 
  10   3   3        4.60       -1.23     21.26 o 
  11   3   3       90.48       36.11     35.07 o 
  12   3   3       32.03       38.06     34.73 o 
  13   3   3       48.53       36.27     37.13 o 
 -15   4   3       46.81       39.57     42.64 o 
 -14   4   3       43.73       59.46     41.45 o 
 -13   4   3      207.86      174.22     41.95 o 
 -12   4   3        4.27       -4.53     22.39 o 
 -11   4   3      400.98      392.26     49.70 o 
 -10   4   3       22.66       27.29     19.93 o 
  -9   4   3      413.84      482.74     41.98 o 
  -8   4   3      106.25      123.25     28.61 o 
  -7   4   3     1841.71     1784.16     72.04 o 
  -6   4   3      126.58      115.90     16.19 o 
  -5   4   3      852.96     1024.29     38.54 o 
  -4   4   3     7260.61     7481.83     98.99 o 
  -3   4   3      213.12      200.41     21.28 o 
  -2   4   3      485.58      406.22     25.02 o 
  -1   4   3       44.75       25.00     11.00 o 
   0   4   3     3202.29     3028.93     59.25 o 
   1   4   3      267.22      221.09     23.81 o 
   2   4   3      903.08      801.35     47.19 o 
   3   4   3     3709.49     3727.13     69.32 o 
   4   4   3      543.16      419.08     28.82 o 
   5   4   3     1055.27     1118.98     45.08 o 
   6   4   3      163.09      174.12     25.11 o 
   7   4   3      894.40      924.94     55.52 o 
   8   4   3      271.00      287.37     54.39 o 
   9   4   3       38.97       67.32     34.44 o 
  10   4   3        1.61       -5.46     27.99 o 
  11   4   3        0.38       -2.61     46.99 o 
  12   4   3       25.77      -12.18     32.61 o 
  13   4   3        3.22       36.27     38.89 o 
 -14   5   3       78.83       40.70     34.16 o 
 -13   5   3        0.95       12.44     26.96 o 
 -12   5   3      170.37      159.40     34.80 o 
 -11   5   3       89.84       25.81     23.34 o 
 -10   5   3     1757.36     1735.22     74.04 o 
  -9   5   3       65.36      127.35     33.42 o 
  -8   5   3      338.13      380.90     45.72 o 
  -7   5   3      230.23      210.50     35.77 o 
  -6   5   3     1815.44     1672.41     71.39 o 
  -5   5   3     1407.00     1315.29     49.00 o 
  -4   5   3     2858.20     2466.51     65.09 o 
  -3   5   3       76.05       35.91     20.22 o 
  -2   5   3      437.33      404.09     28.44 o 
  -1   5   3     2022.59     2035.12     54.19 o 
   0   5   3     1007.55     1079.02     44.03 o 
   1   5   3     2227.55     2008.31     55.21 o 
   2   5   3     1581.16     1744.73     69.90 o 
   3   5   3     2397.59     2238.79     79.94 o 
   4   5   3     1147.83     1357.29     63.91 o 
   5   5   3     1352.39     1330.68     65.41 o 
   6   5   3      863.59     1016.26     59.47 o 
   7   5   3     1839.28     1863.75    150.11 o 
   8   5   3       26.55       21.68     31.07 o 
   9   5   3       66.15       57.12     36.30 o 
  10   5   3       98.74      124.51     46.09 o 
  11   5   3       21.35       54.38     39.66 o 
  12   5   3       31.98       45.25     57.43 o 
 -13   6   3        0.50        4.25     29.03 o 
 -12   6   3      324.82      266.40     49.80 o 
 -11   6   3      358.78      289.87     48.74 o 
 -10   6   3        1.30      -15.70     20.08 o 
  -9   6   3       39.19       66.56     30.18 o 
  -8   6   3        9.25      -12.79     21.09 o 
  -7   6   3       10.58        1.83     25.40 o 
  -6   6   3      653.69      635.35     53.61 o 
  -5   6   3     1312.29     1561.29     58.53 o 
  -4   6   3     2349.72     2429.39     71.51 o 
  -3   6   3     1212.22     1341.60     49.37 o 
  -2   6   3     4268.37     4254.44     95.44 o 
  -1   6   3       24.60       23.20     15.29 o 
   0   6   3     2496.49     2256.03     63.36 o 
   1   6   3      171.07      145.95     25.96 o 
   2   6   3      597.23      571.64     49.96 o 
   3   6   3       13.68       15.64     18.98 o 
   4   6   3      744.32      674.51     54.54 o 
   5   6   3     1301.70     1332.25     70.05 o 
   6   6   3       58.49       46.19     37.42 o 
   7   6   3       46.33       70.29     40.03 o 
   8   6   3      152.14       96.69     43.63 o 
   9   6   3      151.54      206.16     56.79 o 
  10   6   3      159.49      141.40     50.12 o 
  11   6   3        4.21       14.79     37.53 o 
 -12   7   3       49.66       75.04     36.09 o 
 -11   7   3       10.15        0.87     36.30 o 
 -10   7   3      162.94      135.94     49.46 o 
  -9   7   3       87.66       67.06     39.25 o 
  -8   7   3      173.57      135.22     45.69 o 
  -7   7   3       41.51       83.10     37.53 o 
  -6   7   3      394.79      418.79     66.90 o 
  -5   7   3      148.57      161.43     35.15 o 
  -4   7   3       18.92       17.13     18.97 o 
  -3   7   3      551.03      542.21     42.71 o 
  -2   7   3      106.50      116.71     23.60 o 
  -1   7   3      702.41      739.73     43.80 o 
   0   7   3      224.26      232.28     30.18 o 
   1   7   3      272.09      307.59     37.67 o 
   2   7   3       87.81       69.85     28.54 o 
   3   7   3     2544.05     2678.97    102.61 o 
   4   7   3      519.82      535.00     55.25 o 
   5   7   3      349.53      397.64     67.32 o 
   6   7   3      100.38       86.14     41.50 o 
   7   7   3        4.98       15.21     34.15 o 
   8   7   3        8.85       13.76     33.43 o 
   9   7   3      133.26      182.15     58.74 o 
  10   7   3       49.58       20.36     40.88 o 
 -11   8   3       17.41      -11.31     43.51 o 
 -10   8   3       85.61       24.90     42.95 o 
  -9   8   3       99.33      131.40     72.22 o 
  -8   8   3       84.44      119.07     50.97 o 
  -7   8   3      177.26      214.93     57.84 o 
  -6   8   3      175.13      316.51     65.70 o 
  -5   8   3      660.27      704.80     84.75 o 
  -4   8   3     1289.82     1533.79    106.37 o 
  -3   8   3       40.67       42.51     27.14 o 
  -2   8   3     1020.30     1215.68     65.08 o 
  -1   8   3      430.20      528.95     42.58 o 
   0   8   3     1214.44     1305.36     67.14 o 
   1   8   3      337.00      377.62     51.80 o 
   2   8   3      632.40      682.35     68.27 o 
   3   8   3        9.10       22.12     26.67 o 
   4   8   3      221.51      243.02     58.72 o 
   5   8   3      129.66      123.15     49.39 o 
   6   8   3        8.61       -3.48     45.25 o 
  -9   9   3       41.27       38.71     48.23 o 
  -8   9   3        9.50       12.61     38.40 o 
  -5   9   3       29.13       14.74     38.02 o 
  -4   9   3       82.68       30.46     50.47 o 
  -3   9   3      305.22      229.95     58.57 o 
  -2   9   3       66.65       88.10     34.11 o 
  -1   9   3      119.92      102.77     32.47 o 
   0   9   3        0.75        1.49     26.79 o 
   1   9   3       66.94       82.68     35.67 o 
   2   9   3       90.84       82.92     34.90 o 
   3   9   3       93.74      119.12     50.76 o 
   4   9   3      197.43      196.40     59.34 o 
   6   9   3        3.78      -10.70     38.13 o 
  -6  10   3       18.35        6.00     42.44 o 
  -5  10   3       45.97       90.50     70.48 o 
  -4  10   3      262.76      371.50     75.50 o 
  -3  10   3       49.27       37.42     43.07 o 
  -2  10   3      506.92      548.86     70.08 o 
  -1  10   3       52.39       64.67     30.90 o 
   0  10   3      326.85      353.57     51.41 o 
   1  10   3       33.08       13.92     35.07 o 
   2  10   3      236.16      287.47     68.91 o 
   3  10   3        5.78       26.94     44.07 o 
 -16   0   4       49.87       72.22     67.00 o 
 -15   0   4      927.56      730.08    129.66 o 
 -14   0   4      125.06       85.28     58.30 o 
 -13   0   4       46.59       76.58     51.34 o 
 -12   0   4      212.74      298.47     79.19 o 
 -11   0   4      982.19      800.56     96.59 o 
 -10   0   4     1467.30     1631.42     73.37 o 
  -9   0   4     2984.09     3232.81    131.83 o 
  -8   0   4     4620.20     4495.56    103.31 o 
  -7   0   4     1805.95     1761.04     61.17 o 
  -6   0   4     5036.54     4678.72     90.13 o 
  -5   0   4      197.99      207.49     22.52 o 
  -4   0   4      154.66      120.93     17.77 o 
  -3   0   4     5638.63     6642.56     91.41 o 
  -2   0   4      243.28      281.56     22.30 o 
  -1   0   4     1375.15     1337.46     58.30 o 
   0   0   4    94750.91    98979.63   1199.11 o 
   1   0   4    15858.38    18037.02    256.70 o 
   2   0   4    20761.01    19707.76    288.03 o 
   3   0   4        3.80       35.68     22.62 o 
   4   0   4    22315.69    20728.48    335.89 o 
   5   0   4      797.62      824.93     75.71 o 
   6   0   4     9872.36     9301.32    251.48 o 
   7   0   4     1517.77     1643.76    113.99 o 
   8   0   4     4801.95     5027.88    205.36 o 
   9   0   4      504.29      617.72     64.39 o 
  10   0   4     1142.93     1130.46     82.47 o 
  11   0   4     1843.14     1820.41    159.24 o 
 -16   1   4       31.63       22.66     42.15 o 
 -15   1   4       47.29       60.13     40.83 o 
 -14   1   4      117.84      133.36     47.61 o 
 -13   1   4        4.80       23.18     29.52 o 
 -12   1   4      165.93      143.23     41.72 o 
 -11   1   4      273.60      295.70     38.50 o 
 -10   1   4       23.22       46.35     20.42 o 
  -9   1   4      272.57      269.46     22.36 o 
  -8   1   4      241.54      239.39     20.06 o 
  -7   1   4      937.65     1115.17     32.29 o 
  -6   1   4     1908.96     1980.34     37.03 o 
  -5   1   4        9.25       13.99      7.46 o 
  -4   1   4     3235.59     3255.74     48.86 o 
  -3   1   4     6870.66     7629.92     69.78 o 
  -2   1   4    12343.32    12683.20    239.03 o 
  -1   1   4    15740.97    15741.67    129.17 o 
   0   1   4      802.27      826.43     30.81 o 
   1   1   4     5508.43     5618.69     70.78 o 
   2   1   4     1868.57     1834.07     51.09 o 
   3   1   4       56.22       48.01     17.81 o 
   4   1   4     4594.94     4941.80    117.73 o 
   6   1   4        1.89       10.42     14.99 o 
   7   1   4       25.16        9.01     15.20 o 
   8   1   4        6.97       12.84     16.81 o 
   9   1   4       11.73        0.29     17.15 o 
  10   1   4       73.35       74.31     33.83 o 
  11   1   4       41.61       31.07     24.66 o 
  12   1   4        2.62       11.62     27.66 o 
  13   1   4        9.28      -10.44     40.90 o 
 -15   2   4      503.61      572.59     83.62 o 
 -14   2   4      487.99      489.50     76.18 o 
 -13   2   4       96.15      114.42     42.24 o 
 -12   2   4       49.43       46.65     25.46 o 
 -11   2   4      916.07      961.99     58.77 o 
 -10   2   4     3080.66     3215.76     96.97 o 
  -9   2   4       80.30       53.86     20.74 o 
  -8   2   4     1979.79     1922.66     67.97 o 
  -7   2   4     6889.24     6926.04    119.34 o 
  -6   2   4     2690.99     2705.00     71.23 o 
  -5   2   4     4605.51     4381.49     83.65 o 
  -4   2   4     2052.50     2118.52     38.96 o 
  -3   2   4      393.70      327.82     16.60 o 
  -2   2   4      702.07      804.85     26.83 o 
  -1   2   4      935.63      903.60     31.10 o 
   0   2   4     2785.78     2994.77     64.31 o 
   1   2   4      251.28      291.29     21.89 o 
   2   2   4     4597.57     4007.82     80.66 o 
   3   2   4      264.76      345.65     23.50 o 
   4   2   4    14806.06    13199.90    133.26 o 
   5   2   4      112.13      109.60     18.50 o 
   6   2   4     6214.63     5793.53    101.28 o 
   7   2   4       85.44       86.96     23.08 o 
   8   2   4     1017.22     1185.74     60.24 o 
   9   2   4      329.68      412.39     44.48 o 
  10   2   4      246.60      386.27     59.06 o 
  11   2   4      306.33      326.22     58.74 o 
  12   2   4       79.55      113.43     36.06 o 
  13   2   4      211.36      216.30     57.44 o 
 -16   3   4      144.74       80.09     49.51 o 
 -15   3   4       53.04       35.68     53.95 o 
 -14   3   4      498.56      523.39     78.05 o 
 -13   3   4      168.67      167.71     38.20 o 
 -12   3   4      593.21      562.33     58.70 o 
 -11   3   4        3.79       20.12     26.96 o 
 -10   3   4      937.47      953.52     58.91 o 
  -9   3   4       13.20       21.91     19.14 o 
  -8   3   4        3.74       -7.71     14.02 o 
  -7   3   4       12.64       14.99     14.07 o 
  -6   3   4      152.51      160.90     25.33 o 
  -5   3   4      671.90      719.25     25.17 o 
  -4   3   4     1505.44     1547.44     36.25 o 
  -3   3   4     2584.73     2608.35     45.01 o 
  -2   3   4     1640.18     1569.23     38.44 o 
  -1   3   4      421.56      431.30     30.16 o 
   0   3   4     2182.53     2279.47     71.49 o 
   1   3   4        5.80       11.84     10.63 o 
   2   3   4     1877.38     1844.53     61.11 o 
   3   3   4      119.61      141.18     20.85 o 
   4   3   4      789.53      758.01     35.22 o 
   5   3   4      685.87      653.64     36.10 o 
   6   3   4      577.96      634.95     38.49 o 
   7   3   4       20.09        4.33     15.05 o 
   8   3   4      207.22      272.75     32.92 o 
   9   3   4       67.74       85.32     29.30 o 
  10   3   4      126.31      143.35     43.36 o 
  11   3   4       10.56       28.72     47.86 o 
  12   3   4      239.80      218.91     60.04 o 
  13   3   4        0.03      -24.80     31.07 o 
 -15   4   4      762.97      846.75     99.13 o 
 -14   4   4       97.30      104.30     38.34 o 
 -13   4   4      511.90      630.18     64.27 o 
 -12   4   4      213.79      223.41     41.27 o 
 -11   4   4     1342.80     1577.49     80.20 o 
 -10   4   4      283.03      275.54     41.15 o 
  -9   4   4      241.06      245.77     32.40 o 
  -8   4   4       33.52       31.14     17.00 o 
  -7   4   4      208.39      229.38     28.41 o 
  -6   4   4      621.63      586.71     26.67 o 
  -5   4   4     5484.83     5334.48     83.50 o 
  -4   4   4       52.71      104.05     17.70 o 
  -3   4   4      612.99      512.03     27.70 o 
  -2   4   4       15.24        5.16      9.52 o 
  -1   4   4     4043.25     4142.71     69.45 o 
   0   4   4     1556.24     1490.65     43.55 o 
   1   4   4      138.68      167.26     22.56 o 
   2   4   4     2145.88     1796.40     65.89 o 
   3   4   4       25.46       30.34     12.78 o 
   4   4   4     3010.80     2574.52    102.68 o 
   5   4   4      122.79      106.18     25.19 o 
   6   4   4     3676.58     3537.98    170.20 o 
   7   4   4       15.52       38.17     21.92 o 
   8   4   4      277.99      376.08     78.75 o 
   9   4   4      324.73      378.81     63.98 o 
  10   4   4      141.48      192.19     52.58 o 
  11   4   4      388.45      506.98     78.85 o 
  12   4   4       16.30        2.33     34.57 o 
 -15   5   4       49.03       28.96     29.10 o 
 -14   5   4      124.38      137.03     36.90 o 
 -13   5   4      211.02      217.52     40.10 o 
 -12   5   4      226.55      243.30     39.41 o 
 -11   5   4      326.31      356.68     43.05 o 
 -10   5   4       11.79       -3.80     17.77 o 
  -9   5   4      398.64      435.10     42.42 o 
  -8   5   4        2.32        4.60     15.86 o 
  -7   5   4        2.79       22.90     21.07 o 
  -6   5   4     1518.03     1558.83     69.76 o 
  -5   5   4      348.83      454.33     33.44 o 
  -4   5   4     3977.37     4076.43     83.50 o 
  -3   5   4      188.74      197.29     22.96 o 
  -2   5   4     1624.56     1697.59     50.45 o 
  -1   5   4      406.79      410.87     29.34 o 
   0   5   4       68.10       78.66     16.90 o 
   1   5   4        4.55       -3.39     11.94 o 
   2   5   4      512.48      504.42     44.10 o 
   3   5   4     2266.54     2133.16     80.45 o 
   4   5   4       65.57       53.61     22.39 o 
   5   5   4     1373.10     1260.81     65.80 o 
   6   5   4      437.55      475.95     48.60 o 
   7   5   4     1185.91     1002.04     84.91 o 
   8   5   4        7.45       28.72     32.61 o 
   9   5   4        5.85       27.23     33.16 o 
  10   5   4       97.65       69.61     60.04 o 
  11   5   4       14.93       30.96     39.37 o 
 -14   6   4       45.62       28.12     31.20 o 
 -13   6   4       89.23      143.20     42.68 o 
 -12   6   4       81.55       58.71     32.43 o 
 -11   6   4       17.58       47.04     25.54 o 
 -10   6   4        1.18       -2.42     19.42 o 
  -9   6   4      244.96      298.12     38.34 o 
  -8   6   4      176.20      152.74     35.77 o 
  -7   6   4      770.40      732.24     58.47 o 
  -6   6   4       69.03       79.36     27.24 o 
  -5   6   4      108.09      115.60     23.48 o 
  -4   6   4      301.79      271.05     31.76 o 
  -3   6   4     1144.40     1133.00     46.72 o 
  -2   6   4     1254.54     1298.63     49.60 o 
  -1   6   4     1326.30     1161.52     47.49 o 
   0   6   4     2407.15     2410.91     66.39 o 
   1   6   4      177.11      137.80     30.07 o 
   2   6   4       45.31       34.06     20.62 o 
   3   6   4      166.86      123.71     31.09 o 
   4   6   4     1618.48     1522.21     76.19 o 
   5   6   4      106.43       89.32     29.17 o 
   6   6   4       76.22       42.55     34.76 o 
   7   6   4       11.20        9.52     28.64 o 
   8   6   4       26.51       30.58     34.68 o 
   9   6   4      299.84      278.92     66.57 o 
  10   6   4       49.84       15.66     49.60 o 
  11   6   4      130.56      159.42     56.74 o 
 -13   7   4      120.46      124.49     48.19 o 
 -12   7   4       65.11       78.75     36.62 o 
 -11   7   4      478.61      485.07     63.33 o 
 -10   7   4       85.43       63.12     30.89 o 
  -9   7   4      259.37      329.91     49.56 o 
  -8   7   4       69.94       59.17     35.69 o 
  -7   7   4      210.54      208.52     40.76 o 
  -6   7   4      297.30      276.04     50.91 o 
  -5   7   4     1414.05     1105.80     67.93 o 
  -4   7   4      236.23      232.38     32.83 o 
  -3   7   4      123.46       52.06     20.00 o 
  -2   7   4      534.40      514.13     39.37 o 
  -1   7   4      222.05      244.14     30.29 o 
   0   7   4       72.12       52.57     20.11 o 
   1   7   4      270.20      304.46     44.64 o 
   2   7   4      407.13      303.36     45.25 o 
   3   7   4      768.75      783.03     74.22 o 
   4   7   4        1.87       17.25     23.96 o 
   5   7   4     3333.08     3027.33    148.60 o 
   6   7   4       72.83       83.54     62.65 o 
   7   7   4      144.09      203.95     55.83 o 
   8   7   4       19.32      -31.33     36.55 o 
   9   7   4      388.31      507.67     86.70 o 
 -11   8   4        1.69      -11.80     27.01 o 
 -10   8   4        4.88      -14.22     33.83 o 
  -9   8   4        4.46       -9.89     31.03 o 
  -8   8   4       41.79        6.50     34.27 o 
  -7   8   4       47.10       79.19     60.91 o 
  -6   8   4        4.09       16.47     33.53 o 
  -5   8   4       20.30       -2.29     33.95 o 
  -4   8   4       31.39       12.68     31.33 o 
  -3   8   4       45.02       41.47     23.36 o 
  -2   8   4      394.36      427.02     39.96 o 
  -1   8   4      130.27      103.27     25.47 o 
   0   8   4       80.32      101.22     28.51 o 
   1   8   4       96.89       74.32     31.18 o 
   2   8   4      243.08      262.52     46.44 o 
   3   8   4       73.68       32.44     27.53 o 
   4   8   4       36.79       20.31     35.29 o 
   5   8   4       38.57       27.61     38.13 o 
   6   8   4      130.84      107.90     70.48 o 
   7   8   4      132.22      131.74     55.01 o 
   8   8   4       18.81       23.75     41.50 o 
  -9   9   4      363.10      457.30     85.20 o 
  -8   9   4       26.74       44.38     66.13 o 
  -7   9   4      467.39      458.09     81.21 o 
  -6   9   4      211.76      112.66     50.74 o 
  -5   9   4       55.20       53.95     41.80 o 
  -4   9   4      118.36       81.32     57.43 o 
  -3   9   4       58.02       34.34     37.84 o 
  -2   9   4       82.28       62.29     28.48 o 
  -1   9   4        0.43      -12.30     30.60 o 
   0   9   4       21.67       19.20     23.01 o 
   1   9   4      353.83      433.78     74.61 o 
   2   9   4        7.23        2.61     27.95 o 
   3   9   4      313.57      338.39     70.73 o 
   4   9   4        2.31        3.05     38.76 o 
   5   9   4      401.34      440.31     82.76 o 
   6   9   4       37.05       11.45     41.17 o 
  -6  10   4       24.23      -12.08     39.72 o 
  -5  10   4        2.40       16.55     40.91 o 
  -4  10   4        0.15        0.15     36.42 o 
  -3  10   4       54.91       70.48     62.65 o 
  -2  10   4       11.49        7.83     51.34 o 
  -1  10   4        2.44        6.32     25.75 o 
   0  10   4        0.92      -19.09     31.14 o 
   1  10   4        5.54       -1.82     29.03 o 
   2  10   4        3.00      -38.29     47.86 o 
   3  10   4       19.81       -9.51     39.64 o 
 -17   1   5       56.25      128.17     52.77 o 
 -16   1   5      630.80      742.20     95.56 o 
 -15   1   5       19.99       91.95     42.02 o 
 -14   1   5     1881.23     1919.64    118.75 o 
 -13   1   5        1.25      -14.41     25.42 o 
 -12   1   5     3428.09     3180.29    135.97 o 
 -11   1   5       63.12       72.31     23.67 o 
 -10   1   5     1516.77     1286.75     59.54 o 
  -9   1   5     1682.86     1753.69     46.08 o 
  -8   1   5     5322.76     5237.93    160.61 o 
  -7   1   5     7882.04     8092.65    109.02 o 
  -6   1   5        0.76       -1.28      7.31 o 
  -5   1   5      953.44      858.57     27.49 o 
  -4   1   5       71.72      106.68     13.30 o 
  -3   1   5       24.78       13.86      9.05 o 
  -2   1   5      724.34      932.14     29.30 o 
  -1   1   5    26218.01    26052.38    342.52 o 
   0   1   5    20363.40    19281.09    233.35 o 
   1   1   5     4227.43     4619.19     69.43 o 
   2   1   5     5571.55     6039.76     97.00 o 
   3   1   5        0.99       -7.90     10.43 o 
   4   1   5     1960.64     2454.54     90.02 o 
   5   1   5      237.21      200.68     37.42 o 
   6   1   5       21.28        1.28     16.91 o 
   7   1   5      668.85      615.76     58.98 o 
   8   1   5       97.83      135.65     29.27 o 
   9   1   5     1421.31     1354.37     70.44 o 
  10   1   5      570.36      606.49     55.99 o 
  11   1   5      233.37      197.05     41.40 o 
  12   1   5      103.37      164.99     49.51 o 
  13   1   5      268.97      270.49     65.35 o 
 -16   2   5       43.76       78.07     45.36 o 
 -15   2   5        0.17        2.53     33.57 o 
 -14   2   5       38.13       38.29     53.08 o 
 -13   2   5       93.43       60.53     36.90 o 
 -12   2   5       17.38        8.51     20.62 o 
 -11   2   5       67.31       57.71     29.15 o 
 -10   2   5     1478.60     1491.12     68.12 o 
  -9   2   5        7.51       -1.35     14.37 o 
  -8   2   5     3136.87     3121.05     85.66 o 
  -7   2   5     1707.36     1775.87     62.23 o 
  -6   2   5     2294.01     2272.11     65.92 o 
  -5   2   5     3679.17     3718.97     52.65 o 
  -4   2   5     4434.91     4706.20    102.24 o 
  -3   2   5     5727.20     5621.30     54.08 o 
  -2   2   5     2175.93     2327.12     36.84 o 
  -1   2   5      412.23      415.63     21.52 o 
   0   2   5        3.86        9.33     10.03 o 
   1   2   5      109.06       95.49     15.70 o 
   2   2   5      804.06      754.55     39.29 o 
   3   2   5      870.05      879.79     44.34 o 
   4   2   5      162.06      221.78     29.13 o 
   5   2   5      290.55      261.69     26.95 o 
   6   2   5      923.36      912.62     44.53 o 
   7   2   5       13.95       21.12     17.81 o 
   8   2   5       98.03      114.94     24.42 o 
   9   2   5        5.03       -5.28     17.21 o 
  10   2   5        4.47        7.22     25.53 o 
  11   2   5       61.96       61.30     35.68 o 
  12   2   5       29.88       38.90     29.99 o 
 -16   3   5      354.36      282.39     69.06 o 
 -15   3   5        4.04       36.49     39.37 o 
 -14   3   5     1003.86     1169.91     99.30 o 
 -13   3   5       66.38       75.18     30.87 o 
 -12   3   5     1365.18     1481.10     77.86 o 
 -11   3   5      286.99      334.08     44.09 o 
 -10   3   5     3314.48     3410.79    104.03 o 
  -9   3   5     1350.45     1336.92     63.89 o 
  -8   3   5     1694.63     1526.24     74.65 o 
  -7   3   5     2982.03     2932.36     83.44 o 
  -6   3   5     2431.74     2107.51     67.97 o 
  -5   3   5     9035.27     9446.35     88.49 o 
  -4   3   5      250.41      326.70     19.49 o 
  -3   3   5     1870.22     1827.95     38.26 o 
  -2   3   5       37.00       52.92     11.62 o 
  -1   3   5     8022.45     7682.56     84.42 o 
   0   3   5     1141.65     1083.94     40.79 o 
   1   3   5     1512.16     1247.20     44.86 o 
   2   3   5      572.08      723.17     29.56 o 
   3   3   5      182.74      175.55     20.39 o 
   4   3   5       59.03      140.49     20.21 o 
   5   3   5      166.75      159.25     23.47 o 
   6   3   5      268.78      328.21     32.35 o 
   7   3   5      788.17      823.74     46.32 o 
   8   3   5      135.11      189.19     35.08 o 
   9   3   5      507.10      500.72     89.19 o 
  10   3   5       40.43       59.88     36.77 o 
  11   3   5      251.21      297.77     63.05 o 
  12   3   5       33.71       32.70     37.47 o 
 -16   4   5       22.83       38.91     46.38 o 
 -15   4   5       53.73       82.25     45.77 o 
 -14   4   5        6.01       11.95     33.42 o 
 -13   4   5      159.29      174.80     40.33 o 
 -12   4   5      248.52      263.95     43.02 o 
 -11   4   5        2.76      -27.22     19.53 o 
 -10   4   5      298.42      300.12     42.28 o 
  -9   4   5      532.43      423.77     39.46 o 
  -8   4   5      777.83      759.60     44.43 o 
  -7   4   5      376.81      448.74     35.55 o 
  -6   4   5     4868.64     4742.55     69.20 o 
  -5   4   5       30.31       34.16     11.43 o 
  -4   4   5     4691.55     4718.68     69.40 o 
  -3   4   5        2.37        8.60      8.19 o 
  -2   4   5       63.55       34.57     12.09 o 
  -1   4   5      477.55      492.55     27.83 o 
   0   4   5      270.43      240.27     22.24 o 
   1   4   5      894.55      908.29     42.40 o 
   2   4   5       87.68       95.12     22.21 o 
   3   4   5      407.16      443.70     40.77 o 
   4   4   5     1208.71     1177.15     60.44 o 
   5   4   5      155.65      188.76     32.65 o 
   6   4   5     1075.10     1020.58     60.87 o 
   7   4   5      103.52       58.79     24.44 o 
   8   4   5      165.60      170.43     46.71 o 
   9   4   5       12.78       -7.24     26.33 o 
  10   4   5      108.24      164.64     51.35 o 
  12   4   5       87.06       63.64     43.22 o 
 -15   5   5       34.90       54.57     30.13 o 
 -14   5   5      204.04      175.71     38.70 o 
 -13   5   5      124.47      108.62     32.50 o 
 -12   5   5      496.02      557.19     53.75 o 
 -11   5   5      679.92      772.09     56.98 o 
 -10   5   5       78.35      133.53     29.98 o 
  -9   5   5      793.00      853.15     52.85 o 
  -8   5   5      453.42      526.99     42.68 o 
  -7   5   5     5189.33     5335.03    107.78 o 
  -6   5   5      723.36      670.86     40.76 o 
  -5   5   5     1368.61     1484.23     54.88 o 
  -4   5   5      704.76      681.81     32.00 o 
  -3   5   5     1932.22     2111.66     62.49 o 
  -2   5   5      124.94      128.12     19.66 o 
  -1   5   5     2566.28     2600.48     73.40 o 
   0   5   5       12.45        9.83     12.85 o 
   1   5   5      297.76      280.85     31.20 o 
   2   5   5       92.11       47.97     21.01 o 
   3   5   5      313.06      292.09     38.81 o 
   4   5   5      283.41      313.20     41.44 o 
   5   5   5      335.29      282.01     40.59 o 
   6   5   5        1.36        4.00     20.21 o 
   7   5   5      246.80      240.77     52.74 o 
   8   5   5        0.31        3.73     30.75 o 
   9   5   5      682.43      685.70     87.67 o 
  10   5   5        7.61        5.14     32.95 o 
  11   5   5       37.64       53.86     43.38 o 
 -14   6   5       12.24       11.78     30.16 o 
 -13   6   5      774.74      822.24     66.93 o 
 -12   6   5        4.99       10.46     23.46 o 
 -11   6   5      762.32      758.94     59.73 o 
 -10   6   5      309.89      311.11     41.05 o 
  -9   6   5        8.18       18.56     19.74 o 
  -8   6   5       26.58       18.69     21.23 o 
  -7   6   5       56.58      109.30     24.80 o 
  -6   6   5     1785.82     1753.33     64.75 o 
  -5   6   5      157.58      232.23     30.15 o 
  -4   6   5     1528.44     1577.13     60.08 o 
  -3   6   5      254.64      200.73     26.21 o 
  -2   6   5     1530.66     1442.11     61.76 o 
  -1   6   5      247.68      274.16     29.24 o 
   0   6   5       20.46        3.58     14.92 o 
   1   6   5      358.91      378.43     44.87 o 
   2   6   5      258.14      270.07     39.64 o 
   3   6   5      231.33      286.15     41.99 o 
   4   6   5       75.64       94.65     29.16 o 
   5   6   5      825.35      853.06     63.95 o 
   6   6   5      255.27      221.43     72.22 o 
   7   6   5       13.02       49.51     34.67 o 
   8   6   5      213.88      151.73     50.44 o 
   9   6   5       34.82        5.00     35.54 o 
  10   6   5       38.73       85.28     67.87 o 
 -13   7   5       28.20        2.66     28.70 o 
 -12   7   5       25.49       75.56     35.02 o 
 -11   7   5       27.05       58.37     32.16 o 
 -10   7   5      176.27      214.25     53.36 o 
  -9   7   5      593.51      611.19     53.10 o 
  -8   7   5       37.00       39.93     28.36 o 
  -7   7   5      614.06      694.61     62.51 o 
  -6   7   5      659.51      792.79     64.45 o 
  -5   7   5      180.60      247.34     41.62 o 
  -4   7   5       77.11      112.45     26.42 o 
  -3   7   5       37.14       47.38     19.78 o 
  -2   7   5      165.65      254.75     31.53 o 
  -1   7   5       54.05       38.68     19.23 o 
   0   7   5       25.95       46.29     19.28 o 
   1   7   5       37.66       24.76     23.89 o 
   2   7   5        1.22       -1.16     23.50 o 
   3   7   5      325.26      307.81     47.09 o 
   4   7   5      108.67       66.93     36.32 o 
   5   7   5       47.05       30.97     35.12 o 
   6   7   5        2.59        8.77     30.69 o 
   7   7   5      426.71      375.05     71.67 o 
   9   7   5        0.34      -37.42     47.86 o 
 -11   8   5      429.02      348.70     73.97 o 
 -10   8   5       29.78       13.77     37.19 o 
  -9   8   5       83.13      166.68     54.60 o 
  -8   8   5      310.66      338.54     69.01 o 
  -7   8   5       59.66       77.64     42.60 o 
  -6   8   5      853.51      942.79     96.18 o 
  -5   8   5      194.82       55.25     38.16 o 
  -4   8   5      180.44      219.25     42.62 o 
  -3   8   5       10.62       -5.72     17.71 o 
  -2   8   5      687.08      664.40     47.19 o 
  -1   8   5      447.37      408.83     40.35 o 
   0   8   5      524.18      460.97     48.05 o 
   1   8   5      413.93      450.41     55.59 o 
   2   8   5        7.68       -6.83     22.28 o 
   3   8   5      558.96      577.14     63.76 o 
   4   8   5        0.26       -9.37     31.36 o 
   5   8   5      258.65      273.59     63.96 o 
   6   8   5        7.57      -15.45     32.18 o 
   7   8   5       15.33       35.22     41.62 o 
  -9   9   5       26.54       22.54     45.81 o 
  -8   9   5       95.19       75.68     49.74 o 
  -7   9   5       62.30       40.90     63.52 o 
  -6   9   5       37.45       14.52     39.51 o 
  -5   9   5        0.87       44.40     40.27 o 
  -4   9   5        0.01      -16.24     31.78 o 
  -3   9   5       91.27      110.03     46.45 o 
  -2   9   5      103.41       59.55     28.32 o 
  -1   9   5       31.96       20.46     28.78 o 
   0   9   5        4.69        8.34     27.56 o 
   1   9   5       29.23        8.26     27.32 o 
   2   9   5       14.56      -33.94     46.12 o 
   3   9   5      157.00      154.21     54.64 o 
   4   9   5       28.44       21.64     40.73 o 
   5   9   5        2.75       19.14     56.56 o 
  -6  10   5       87.19      128.30     55.62 o 
  -5  10   5       34.19       23.36     41.53 o 
  -4  10   5      184.76      309.96     69.49 o 
  -2  10   5      110.94       72.45     38.68 o 
  -1  10   5       45.71       41.97     34.31 o 
   0  10   5       16.37       27.76     32.19 o 
   1  10   5      289.39      223.05     51.49 o 
   2  10   5        1.18       14.63     40.50 o 
 -17   0   6      155.68      121.82     74.84 o 
 -16   0   6      204.60      209.71     80.93 o 
 -15   0   6       51.25       46.99     51.34 o 
 -14   0   6      257.41      310.65     86.15 o 
 -13   0   6      209.62      175.78     68.74 o 
 -12   0   6      120.97       85.28     46.99 o 
 -11   0   6      192.44      113.99     53.95 o 
 -10   0   6     2077.18     2062.22    127.48 o 
  -9   0   6     5601.30     5333.78    196.22 o 
  -8   0   6      116.31       93.47     22.34 o 
  -7   0   6    14583.06    14075.86    181.87 o 
  -6   0   6     4679.21     4297.82     92.71 o 
  -5   0   6     6896.04     6938.69    114.58 o 
  -4   0   6    15225.77    14672.70    164.41 o 
  -3   0   6     6089.07     6520.16    109.11 o 
  -2   0   6    10253.06    10409.17    138.34 o 
  -1   0   6     2637.71     2790.12     74.53 o 
   0   0   6     2077.29     2115.52     94.41 o 
   1   0   6      887.41     1058.71     43.44 o 
   2   0   6     3469.54     2937.72    132.27 o 
   3   0   6       32.02       73.97     33.94 o 
   4   0   6       28.98        1.74     21.75 o 
   5   0   6       27.74       15.66     26.98 o 
   6   0   6       27.75      -10.44     24.36 o 
   7   0   6     1114.69     1161.69    110.51 o 
   8   0   6        1.22       -0.87     26.11 o 
   9   0   6     2113.33     1991.83    151.41 o 
  10   0   6      906.83      815.05     81.51 o 
  11   0   6       33.32       37.42     48.73 o 
  12   0   6        2.93       -6.96     40.03 o 
 -17   1   6        3.55       20.88     60.91 o 
 -16   1   6        8.72       17.07     38.13 o 
 -15   1   6        0.92      -19.14     42.64 o 
 -14   1   6        0.14        4.27     28.22 o 
 -13   1   6      270.28      331.22     59.99 o 
 -12   1   6      152.63      151.41     43.07 o 
 -11   1   6        0.23       10.89     17.67 o 
 -10   1   6       59.63       44.04     20.00 o 
  -9   1   6      675.25      740.63     30.97 o 
  -8   1   6       59.78       47.10     12.21 o 
  -7   1   6     2323.09     2522.11     49.74 o 
  -6   1   6     1752.54     1821.35     42.07 o 
  -5   1   6      910.57      871.46     30.20 o 
  -4   1   6       15.52       14.29      9.23 o 
  -3   1   6      458.97      442.11     24.99 o 
  -2   1   6      873.52      841.70     26.32 o 
  -1   1   6     5881.69     5921.85     69.64 o 
   0   1   6     4779.39     4899.85     68.47 o 
   1   1   6     1079.64     1159.61     38.67 o 
   2   1   6        0.16       -8.94      9.65 o 
   3   1   6     2545.69     2686.40     74.22 o 
   4   1   6      453.29      481.60     37.70 o 
   5   1   6      877.68      790.48     49.76 o 
   6   1   6       38.28       41.18     24.16 o 
   7   1   6      179.72      187.71     40.83 o 
   8   1   6        3.34        2.74     18.74 o 
   9   1   6        0.86      -12.32     17.84 o 
  10   1   6        4.40        1.91     24.25 o 
  11   1   6       11.31       10.72     23.60 o 
  12   1   6       26.52        3.38     30.93 o 
 -17   2   6       64.14       13.96     41.21 o 
 -16   2   6      142.14      117.07     51.24 o 
 -15   2   6       53.09       71.69     41.01 o 
 -14   2   6        5.23        2.05     30.45 o 
 -13   2   6       59.30       82.28     38.05 o 
 -12   2   6        2.99        4.68     19.94 o 
 -11   2   6     2637.01     2494.00    113.44 o 
 -10   2   6       96.52       91.42     25.97 o 
  -9   2   6     4569.73     4383.87    106.39 o 
  -8   2   6      331.42      329.50     34.74 o 
  -7   2   6     8439.30     8440.27    147.57 o 
  -6   2   6     5154.64     5212.18     95.15 o 
  -5   2   6     5598.97     5680.49     73.71 o 
  -4   2   6     8120.94     7771.48    128.38 o 
  -3   2   6     3886.65     4107.13     60.21 o 
  -2   2   6     7997.14     7605.54     93.73 o 
  -1   2   6      551.11      603.79     29.46 o 
   0   2   6    15202.82    14826.93    137.89 o 
   1   2   6       15.44        3.79      9.44 o 
   2   2   6     9969.10     9041.20    134.36 o 
   3   2   6       24.62       25.38     15.47 o 
   4   2   6     1284.65      934.53     49.67 o 
   5   2   6      332.77      433.20     40.97 o 
   6   2   6      529.48      459.71     37.17 o 
   7   2   6      131.53      143.27     26.32 o 
   8   2   6      108.48      125.47     26.91 o 
   9   2   6      321.65      391.85     41.77 o 
  10   2   6       11.72       -2.07     20.98 o 
  11   2   6       43.07       27.85     49.60 o 
  12   2   6       27.76       65.60     34.95 o 
 -16   3   6        1.60       -5.61     34.81 o 
 -15   3   6      425.24      314.15     69.52 o 
 -14   3   6       78.47       69.64     40.73 o 
 -13   3   6      150.16      202.17     39.95 o 
 -12   3   6        9.04       25.54     23.89 o 
 -11   3   6      311.40      341.74     44.50 o 
 -10   3   6     1227.92     1155.73     63.38 o 
  -9   3   6      739.69      796.00     51.63 o 
  -8   3   6      104.27       76.74     22.87 o 
  -7   3   6       84.11       92.34     29.31 o 
  -6   3   6     1903.80     2063.39     74.17 o 
  -5   3   6       16.14       26.10      9.51 o 
  -4   3   6       70.12       90.93     13.39 o 
  -3   3   6      925.34      915.30     26.51 o 
  -2   3   6     3508.49     3557.24     58.74 o 
  -1   3   6       60.41       90.11     13.81 o 
   0   3   6      861.97      766.32     36.83 o 
   1   3   6     5000.11     4902.29     90.05 o 
   2   3   6      379.98      336.51     24.13 o 
   3   3   6      776.98      708.93     34.08 o 
   4   3   6      451.79      446.62     32.18 o 
   5   3   6      434.58      467.77     34.89 o 
   6   3   6       87.31       75.60     24.78 o 
   7   3   6       28.66       15.66     19.25 o 
   8   3   6       23.37       18.30     21.42 o 
   9   3   6        0.34      -11.33     24.14 o 
  10   3   6       32.49       -5.96     28.61 o 
  11   3   6      112.72      106.71     47.66 o 
 -16   4   6       55.71       31.80     44.80 o 
 -15   4   6       58.23       34.13     41.74 o 
 -14   4   6      330.10      267.91     49.09 o 
 -13   4   6      331.34      322.41     49.97 o 
 -12   4   6      506.97      450.37     53.21 o 
 -11   4   6      804.61      820.46     63.29 o 
 -10   4   6      157.38      136.95     31.88 o 
  -9   4   6     2141.12     2243.00     85.89 o 
  -8   4   6       11.88        5.05     14.83 o 
  -7   4   6     1510.25     1430.18     54.92 o 
  -6   4   6      246.09      281.83     28.52 o 
  -5   4   6     1373.65     1199.17     37.82 o 
  -4   4   6     3678.35     3576.01     67.57 o 
  -3   4   6      100.95       73.91     12.10 o 
  -2   4   6     3395.79     3309.80     83.83 o 
  -1   4   6      180.19      223.77     21.61 o 
   0   4   6     4445.37     4240.97     88.72 o 
   1   4   6      662.51      663.47     39.02 o 
   2   4   6     4944.17     4470.11    155.05 o 
   3   4   6      436.56      532.47     45.68 o 
   4   4   6     2689.80     2433.89     87.44 o 
   5   4   6       42.92       68.11     23.76 o 
   6   4   6      350.22      401.91     46.21 o 
   7   4   6       80.71      100.97     29.96 o 
   8   4   6      115.59      152.28     47.38 o 
   9   4   6      144.65      102.21     43.63 o 
  10   4   6       11.73        5.41     31.36 o 
  11   4   6        4.35      -23.49     43.51 o 
 -15   5   6       49.60       33.78     41.83 o 
 -14   5   6        0.10      -26.10     25.42 o 
 -13   5   6      110.32      141.21     34.42 o 
 -12   5   6        0.82      -13.57     19.79 o 
 -11   5   6      135.56      140.52     30.53 o 
 -10   5   6     1019.19     1037.42     57.21 o 
  -9   5   6      637.87      602.20     47.28 o 
  -8   5   6       23.29       38.86     18.58 o 
  -7   5   6        8.22       15.80     18.64 o 
  -6   5   6     1722.45     1738.91     59.82 o 
  -5   5   6      669.53      691.12     33.12 o 
  -4   5   6      354.48      383.60     25.94 o 
  -3   5   6     3061.63     3082.83     68.73 o 
  -2   5   6        4.88       -0.54     11.61 o 
  -1   5   6     1378.30     1335.61     47.23 o 
   0   5   6      476.72      440.31     37.84 o 
   1   5   6     1872.72     1728.77     64.49 o 
   2   5   6       65.34       47.77     21.72 o 
   3   5   6     1589.12     1580.58     74.62 o 
   4   5   6      459.26      472.71     49.32 o 
   5   5   6      237.60      264.68     40.05 o 
   6   5   6       11.05       35.23     24.56 o 
   7   5   6        0.31       11.31     40.03 o 
   8   5   6        1.87       38.29     48.73 o 
   9   5   6        4.86        5.95     30.13 o 
  10   5   6       16.35       29.47     38.09 o 
 -14   6   6        7.79        6.32     27.01 o 
 -13   6   6      266.80      290.70     45.60 o 
 -12   6   6       55.59       27.28     25.20 o 
 -11   6   6      195.49      218.60     38.09 o 
 -10   6   6       85.45       81.89     27.06 o 
  -9   6   6        2.23       26.46     23.53 o 
  -8   6   6       37.16        8.36     20.77 o 
  -7   6   6      777.06      722.35     47.20 o 
  -6   6   6      393.16      431.69     48.72 o 
  -5   6   6       82.36       56.35     19.93 o 
  -4   6   6     1520.34     1610.13     61.18 o 
  -3   6   6        3.44       -9.85     13.52 o 
  -2   6   6     1726.28     1886.57     59.81 o 
  -1   6   6        5.90       -4.11     13.78 o 
   0   6   6     1969.13     2075.46     91.94 o 
   1   6   6      109.53      117.20     31.78 o 
   2   6   6      828.63      918.36     62.38 o 
   3   6   6       33.20       49.40     24.37 o 
   4   6   6     1469.08     1579.61     89.48 o 
   5   6   6       15.95      -10.72     21.37 o 
   6   6   6      157.06      170.57     50.01 o 
   7   6   6       25.60       -2.61     40.03 o 
   8   6   6       38.14       72.22     60.04 o 
   9   6   6        5.80       22.07     37.00 o 
 -13   7   6      174.60      139.06     43.43 o 
 -12   7   6       67.08       76.24     35.18 o 
 -11   7   6       70.47       60.87     32.99 o 
 -10   7   6       22.42       34.44     24.17 o 
  -9   7   6      276.85      230.90     45.40 o 
  -8   7   6      371.11      511.45     57.81 o 
  -7   7   6      125.58      130.53     35.83 o 
  -6   7   6     2340.60     2452.52    100.04 o 
  -5   7   6      415.44      520.98     54.36 o 
  -4   7   6     1283.78     1347.89     61.54 o 
  -3   7   6      948.81     1016.12     50.09 o 
  -2   7   6      333.43      371.63     35.76 o 
  -1   7   6      878.35      853.94     48.63 o 
   0   7   6        0.08       -3.77     17.16 o 
   1   7   6       33.99       17.27     29.36 o 
   2   7   6       37.83       10.47     22.92 o 
   3   7   6      383.70      360.19     49.85 o 
   4   7   6      164.56      147.01     37.07 o 
   5   7   6      235.36      215.19     57.21 o 
   6   7   6       45.46       67.68     40.48 o 
   7   7   6       14.60       13.92     51.34 o 
   8   7   6      106.14      114.59     52.13 o 
 -11   8   6       41.09       58.30     65.26 o 
 -10   8   6       14.16      -20.65     37.13 o 
  -9   8   6      350.75      308.98     69.49 o 
  -8   8   6        2.28       -9.57     46.99 o 
  -7   8   6       30.45       29.56     40.46 o 
  -6   8   6        9.90       39.90     30.14 o 
  -5   8   6      144.73      121.42     35.93 o 
  -4   8   6      364.82      393.35     51.91 o 
  -3   8   6        0.38        0.31     18.47 o 
  -2   8   6       48.87       64.18     22.50 o 
  -1   8   6       96.64       86.69     24.67 o 
   0   8   6      290.53      343.06     52.37 o 
   1   8   6        0.60        1.74     29.36 o 
   2   8   6      162.85      199.48     43.11 o 
   3   8   6      201.29      202.54     44.79 o 
   4   8   6       20.25        7.74     37.42 o 
   5   8   6       10.15        9.57     48.73 o 
   6   8   6        4.93       16.53     53.08 o 
   7   8   6       13.49       27.20     43.11 o 
  -9   9   6       44.04       63.52     66.13 o 
  -8   9   6      467.07      561.92     90.44 o 
  -7   9   6       86.70      142.59     55.34 o 
  -6   9   6      597.34      668.44     90.19 o 
  -5   9   6      513.44      630.69     86.70 o 
  -4   9   6      363.62      505.57     77.50 o 
  -3   9   6       87.25      201.42     46.75 o 
  -2   9   6       98.27      108.32     28.92 o 
  -1   9   6      272.48      282.12     51.71 o 
   0   9   6       17.62       21.26     28.12 o 
   1   9   6      312.51      354.40     57.81 o 
   2   9   6       73.45       76.77     42.77 o 
   3   9   6      274.63      286.72     68.97 o 
   4   9   6       69.25       87.92     56.56 o 
  -6  10   6       23.44       37.40     45.84 o 
  -5  10   6        5.04        0.62     35.52 o 
  -4  10   6       53.70       98.93     49.21 o 
  -3  10   6      112.73      138.36     76.58 o 
  -1  10   6       18.27       23.49     57.43 o 
   0  10   6        9.74        4.79     30.97 o 
   1  10   6       91.45       60.67     36.49 o 
 -17   1   7        1.26       10.39     38.47 o 
 -16   1   7      520.52      406.23     76.38 o 
 -15   1   7       79.94      105.16     44.29 o 
 -14   1   7      570.49      588.33     80.49 o 
 -13   1   7      325.62      442.59    119.65 o 
 -12   1   7      276.60      248.50     50.69 o 
 -11   1   7     2243.82     2399.09     83.30 o 
 -10   1   7       26.16        3.71     16.03 o 
  -9   1   7     3200.64     3243.64     62.42 o 
  -8   1   7        4.33       -0.17      9.49 o 
  -7   1   7     2046.26     2070.65     77.39 o 
  -6   1   7      890.38     1124.51     36.90 o 
  -5   1   7       57.95       70.80     14.09 o 
  -4   1   7       44.87       78.92     14.40 o 
  -3   1   7      651.97      781.98     31.08 o 
  -2   1   7      154.05      161.51     15.34 o 
  -1   1   7     5450.44     5879.67     69.60 o 
   0   1   7     4942.63     5145.29     67.59 o 
   1   1   7    12233.06    11799.57    124.25 o 
   2   1   7     2039.30     2425.06     69.48 o 
   3   1   7     7084.65     5852.40    112.90 o 
   4   1   7       14.99       -0.51     13.62 o 
   5   1   7     4034.92     3641.38    100.54 o 
   6   1   7       10.56        7.94     17.57 o 
   7   1   7     1986.80     2181.20    108.21 o 
   8   1   7      207.68      206.94     47.38 o 
   9   1   7      566.59      592.58     49.78 o 
  10   1   7      335.84      390.27     65.21 o 
  11   1   7        8.84       16.53     43.51 o 
 -17   2   7      117.89       31.33     60.04 o 
 -16   2   7       12.63       22.24     39.04 o 
 -15   2   7      294.63      303.76     66.66 o 
 -14   2   7       30.68       27.47     35.43 o 
 -13   2   7      831.59      962.65     86.65 o 
 -12   2   7      140.49      218.46     37.74 o 
 -11   2   7      231.47      167.60     32.79 o 
 -10   2   7       21.10      -12.92     16.68 o 
  -9   2   7      363.79      362.20     38.75 o 
  -8   2   7        1.54        3.33     14.44 o 
  -7   2   7      439.54      386.95     22.23 o 
  -6   2   7      399.44      454.94     25.48 o 
  -5   2   7     1291.01     1329.09     39.73 o 
  -4   2   7      419.16      530.22     26.87 o 
  -3   2   7     1840.34     1893.79     37.23 o 
  -2   2   7      206.95      237.05     17.95 o 
  -1   2   7     5053.91     5182.64     66.08 o 
   0   2   7       44.60       50.41     14.62 o 
   1   2   7      341.48      351.92     28.69 o 
   2   2   7      519.03      599.18     34.60 o 
   3   2   7      993.24     1067.95     52.92 o 
   4   2   7      111.19       79.09     25.46 o 
   5   2   7      266.37      270.66     36.76 o 
   6   2   7       13.25       15.01     16.53 o 
   7   2   7      134.45      118.12     25.69 o 
   8   2   7       52.62       40.05     20.36 o 
   9   2   7      321.01      314.57     47.22 o 
  10   2   7       18.57       17.40     48.73 o 
  11   2   7       30.24       45.94     39.51 o 
 -17   3   7       33.31       -6.09     53.08 o 
 -16   3   7      438.58      416.33    117.04 o 
 -15   3   7      345.72      245.09     59.84 o 
 -14   3   7      346.26      338.93     65.53 o 
 -13   3   7        3.84        9.56     23.30 o 
 -12   3   7      282.46      309.48     50.12 o 
 -11   3   7     1329.16     1182.25     67.24 o 
 -10   3   7      432.75      382.40     43.73 o 
  -9   3   7     2084.02     2149.02     81.38 o 
  -8   3   7      927.45      982.58     53.95 o 
  -7   3   7      481.81      532.39     24.97 o 
  -6   3   7     2033.20     2036.06     59.87 o 
  -5   3   7       25.09       41.06     11.52 o 
  -4   3   7     5148.47     5150.18     68.54 o 
  -3   3   7      231.32      264.44     17.17 o 
  -2   3   7      630.34      599.71     26.24 o 
  -1   3   7     2814.76     2931.93     69.44 o 
   0   3   7     2262.35     2407.30     64.64 o 
   1   3   7     1309.73     1154.17     54.76 o 
   2   3   7      507.48      587.08     31.11 o 
   3   3   7     2464.68     2084.94     76.65 o 
   4   3   7       76.18      121.42     27.11 o 
   5   3   7     3230.25     3089.12    100.22 o 
   6   3   7      389.67      373.78     45.21 o 
   7   3   7     1228.72     1242.47     70.98 o 
   8   3   7       66.36      110.24     32.86 o 
   9   3   7      283.99      289.77     85.28 o 
  10   3   7      214.71      297.68     64.30 o 
  11   3   7       74.19       91.16     45.76 o 
 -16   4   7       31.05       35.68     67.87 o 
 -15   4   7      493.81      422.51     75.84 o 
 -14   4   7       53.08       47.45     37.03 o 
 -13   4   7       35.36       65.58     38.46 o 
 -12   4   7       79.27       56.79     28.86 o 
 -11   4   7       43.79       36.03     24.90 o 
 -10   4   7      226.52      287.17     42.41 o 
  -9   4   7      208.28      191.10     34.95 o 
  -8   4   7       33.65       38.14     18.43 o 
  -7   4   7      337.58      263.11     29.81 o 
  -6   4   7      718.02      764.90     31.98 o 
  -5   4   7     2754.16     2627.58     54.90 o 
  -4   4   7      390.79      439.09     24.72 o 
  -3   4   7       23.56        6.05     10.47 o 
  -2   4   7        0.77       -2.06      9.95 o 
  -1   4   7      242.47      223.44     21.93 o 
   0   4   7     1008.95     1050.54     47.92 o 
   1   4   7     1588.67     1621.36     59.61 o 
   2   4   7        3.64        0.97     15.47 o 
   3   4   7       30.62       36.22     19.69 o 
   4   4   7      815.02      879.58     57.72 o 
   5   4   7      101.54      118.28     30.12 o 
   6   4   7      153.28      146.41     33.78 o 
   7   4   7      430.54      451.09     52.82 o 
   8   4   7       23.65       34.51     33.45 o 
   9   4   7       63.86       52.31     38.40 o 
  10   4   7       34.50       29.59     54.82 o 
 -15   5   7        1.32      -16.22     35.29 o 
 -14   5   7      195.08      237.62     43.06 o 
 -13   5   7      127.03       63.49     28.94 o 
 -12   5   7      710.30      710.20     57.67 o 
 -11   5   7       30.11       -5.38     19.68 o 
 -10   5   7      190.47      149.18     29.95 o 
  -9   5   7      318.50      311.06     37.82 o 
  -8   5   7       11.56       -7.42     18.02 o 
  -7   5   7        1.50       11.10     15.91 o 
  -6   5   7     1858.47     1699.87     61.54 o 
  -5   5   7       57.29       30.51     13.19 o 
  -4   5   7     2855.41     2628.84     71.19 o 
  -3   5   7      476.88      519.23     33.31 o 
  -2   5   7     2509.52     2366.09     61.88 o 
  -1   5   7       11.65        3.64     12.80 o 
   0   5   7      132.97      145.64     26.53 o 
   1   5   7      670.97      687.41     46.41 o 
   2   5   7       65.94       80.66     27.49 o 
   3   5   7      910.37      843.97     59.76 o 
   4   5   7        9.10        5.79     26.10 o 
   5   5   7      528.82      536.94     55.00 o 
   6   5   7      111.05       87.92     31.24 o 
   7   5   7      393.84      399.95     69.22 o 
   8   5   7       88.19      133.99     48.30 o 
   9   5   7      257.54      289.24     64.90 o 
  10   5   7       92.46      159.08     55.35 o 
 -14   6   7       81.03       98.62     34.23 o 
 -13   6   7      284.93      257.03     43.93 o 
 -12   6   7      512.74      555.44     55.26 o 
 -11   6   7       15.97       24.14     23.48 o 
 -10   6   7      228.58      277.69     40.14 o 
  -9   6   7      235.51      232.64     35.80 o 
  -8   6   7      570.18      561.95     46.47 o 
  -7   6   7        1.51      -11.80     20.21 o 
  -6   6   7      904.73      824.65     59.03 o 
  -5   6   7       37.70       26.33     17.73 o 
  -4   6   7       64.84       66.38     21.09 o 
  -3   6   7      429.26      408.21     34.34 o 
  -2   6   7      208.31      234.19     28.14 o 
  -1   6   7      197.81      224.05     28.04 o 
   0   6   7     1274.87     1250.08     60.03 o 
   1   6   7      402.47      317.63     44.35 o 
   2   6   7      400.49      417.31     50.22 o 
   3   6   7      555.81      558.71     56.54 o 
   4   6   7     1640.54     1707.34     94.56 o 
   5   6   7        2.66        1.14     21.29 o 
   6   6   7      248.07      284.15     60.61 o 
   7   6   7      101.34       95.60     44.46 o 
   8   6   7      150.43      137.05     57.43 o 
   9   6   7       93.24       66.13     68.74 o 
 -13   7   7        1.76       -0.36     29.15 o 
 -12   7   7       35.56       35.99     28.27 o 
 -11   7   7       59.81        1.07     29.84 o 
 -10   7   7       25.43       18.01     29.43 o 
  -9   7   7        3.75       -3.56     26.99 o 
  -8   7   7       11.26       -1.90     30.34 o 
  -7   7   7       89.89      111.12     35.55 o 
  -6   7   7      309.00      252.80     44.67 o 
  -5   7   7       13.00       21.52     24.99 o 
  -4   7   7      214.59      203.97     33.11 o 
  -3   7   7       33.07       43.53     20.41 o 
  -2   7   7      102.75       82.88     23.41 o 
  -1   7   7       63.17       75.15     22.66 o 
   0   7   7       38.70       21.85     22.04 o 
   1   7   7       55.09       64.37     29.08 o 
   2   7   7       93.41       88.63     31.74 o 
   3   7   7      110.31       83.52     32.30 o 
   4   7   7      125.13      121.88     37.18 o 
   5   7   7      186.67      195.40     56.98 o 
   6   7   7      113.31       54.44     41.01 o 
   7   7   7       22.06        8.78     34.68 o 
 -11   8   7       13.28       12.94     39.60 o 
 -10   8   7      399.85      387.02     74.83 o 
  -9   8   7       21.55       13.92     56.56 o 
  -8   8   7      471.07      521.39     64.08 o 
  -7   8   7       31.64       46.12     31.14 o 
  -6   8   7      368.71      316.47     50.61 o 
  -5   8   7       78.00       56.23     30.60 o 
  -4   8   7       16.29       40.54     36.16 o 
  -3   8   7        2.68       -6.11     17.12 o 
  -2   8   7       26.68       27.16     22.60 o 
  -1   8   7      160.01      182.81     35.85 o 
   0   8   7      477.88      583.91     64.84 o 
   1   8   7      157.89      261.89     49.64 o 
   2   8   7     1240.24     1355.51     85.53 o 
   3   8   7       75.09       75.71     34.69 o 
   4   8   7      546.36      660.14     91.46 o 
   5   8   7        0.09       32.20     59.17 o 
   6   8   7      104.94      123.98     55.98 o 
  -9   9   7        2.06       26.14     41.98 o 
  -8   9   7       38.97       16.53     62.65 o 
  -7   9   7        9.40      -21.84     35.99 o 
  -6   9   7        1.96      -37.35     33.57 o 
  -5   9   7       48.00       41.41     40.48 o 
  -4   9   7       59.32       20.63     29.83 o 
  -3   9   7       95.80       76.23     35.95 o 
  -2   9   7       34.97       -9.52     30.70 o 
  -1   9   7      141.40      179.97     43.59 o 
   0   9   7        0.05        8.44     27.85 o 
   1   9   7       10.40        0.33     28.13 o 
   2   9   7       30.43       61.78     68.74 o 
   4   9   7        0.20      -23.88     38.75 o 
  -5  10   7       57.08      118.34     78.32 o 
  -3  10   7        1.88       51.34     55.69 o 
  -2  10   7      113.22      153.50     58.39 o 
  -1  10   7       40.01       51.34     71.35 o 
 -17   0   8      854.47      816.23    144.45 o 
 -16   0   8      276.34      399.41    106.16 o 
 -15   0   8     1060.06      961.55    136.62 o 
 -14   0   8       28.93       17.40     41.77 o 
 -13   0   8     2655.91     2280.73    170.55 o 
 -12   0   8        3.55       -1.74     37.42 o 
 -11   0   8     3479.27     2929.88    174.04 o 
 -10   0   8       92.19      135.83     29.13 o 
  -9   0   8      857.08      754.12     49.73 o 
  -8   0   8      840.42      745.54     47.84 o 
  -7   0   8     2831.22     2644.36    120.08 o 
  -6   0   8    11080.96    10322.56    159.87 o 
  -5   0   8      385.28      292.80     33.42 o 
  -4   0   8     2478.84     1921.90     71.02 o 
  -3   0   8     6171.53     5953.95    120.88 o 
  -2   0   8     2573.09     2601.61     88.32 o 
  -1   0   8      966.80      945.32     53.09 o 
   0   0   8     2673.63     2496.26     56.64 o 
   1   0   8      627.60      666.21     39.75 o 
   2   0   8        0.04       -3.10     13.16 o 
   3   0   8       73.65      194.31     33.94 o 
   4   0   8      465.93      503.83     80.06 o 
   5   0   8       23.05        3.48     31.33 o 
   6   0   8      470.76      479.47     86.15 o 
   7   0   8      334.77      327.19     78.32 o 
   8   0   8      879.90      783.16    110.51 o 
   9   0   8       48.92       60.91     46.99 o 
  10   0   8      867.62      861.47     89.21 o 
  11   0   8      290.76      207.97     80.06 o 
 -17   1   8       30.65       49.60     64.39 o 
 -16   1   8       29.38       18.22     35.99 o 
 -15   1   8       39.72       56.56     56.56 o 
 -14   1   8        0.85        5.22     29.53 o 
 -13   1   8       37.23       52.12     35.06 o 
 -12   1   8      241.78      224.82     48.81 o 
 -11   1   8      422.43      434.12     43.10 o 
 -10   1   8        5.18        5.67     15.87 o 
  -9   1   8      239.39      225.52     22.03 o 
  -8   1   8      230.51      267.47     25.37 o 
  -7   1   8      290.91      348.92     25.43 o 
  -6   1   8     2882.27     2747.22     59.34 o 
  -5   1   8       36.50       38.38     12.47 o 
  -4   1   8       50.57      101.57     16.47 o 
  -3   1   8      790.52      864.87     34.63 o 
  -2   1   8     4638.90     5231.39     68.99 o 
  -1   1   8     1108.54     1102.15     33.75 o 
   0   1   8        1.70        2.86      9.12 o 
   1   1   8       17.13       13.79      9.92 o 
   2   1   8      220.90      296.92     31.56 o 
   3   1   8      110.71      107.22     23.80 o 
   4   1   8     1005.64     1107.61     57.08 o 
   5   1   8       17.93       31.18     19.45 o 
   6   1   8       28.84       23.14     20.59 o 
   7   1   8        2.34       17.98     20.90 o 
   8   1   8       55.21       89.57     29.88 o 
   9   1   8      144.36      125.67     29.47 o 
  10   1   8        3.00       -3.48     40.03 o 
  11   1   8      102.52       78.32     62.65 o 
 -17   2   8      306.23      340.43     75.32 o 
 -16   2   8      402.58      381.15     75.06 o 
 -15   2   8     1493.96     1439.35    110.42 o 
 -14   2   8       21.77      -13.92     38.29 o 
 -13   2   8      283.18      314.06     58.83 o 
 -12   2   8       67.37       49.70     26.39 o 
 -11   2   8     5158.71     5157.38    127.34 o 
 -10   2   8     1563.59     1567.57     70.11 o 
  -9   2   8     1270.51     1142.82     58.11 o 
  -8   2   8     1879.12     1768.94     44.67 o 
  -7   2   8      142.52      106.48     16.10 o 
  -6   2   8     4452.59     4159.81    119.57 o 
  -5   2   8        1.02       12.94     10.78 o 
  -4   2   8     6508.17     6163.90     87.91 o 
  -3   2   8       68.13      114.81     17.03 o 
  -2   2   8     2610.93     2306.39     57.47 o 
  -1   2   8     6243.71     6315.34    106.30 o 
   0   2   8     3460.88     3224.75     72.16 o 
   1   2   8     2165.62     2317.48     63.83 o 
   2   2   8       18.65       31.01     17.22 o 
   3   2   8      517.13      711.48     42.33 o 
   4   2   8      772.19      775.39     50.63 o 
   5   2   8        7.36       -1.62     17.53 o 
   6   2   8      440.22      447.75     47.37 o 
   7   2   8       31.16       30.93     23.25 o 
   8   2   8      280.92      355.06     48.87 o 
   9   2   8       18.09       23.04     25.85 o 
  10   2   8      590.45      594.04     81.81 o 
 -16   3   8       54.56       42.64     67.00 o 
 -15   3   8        2.28      -37.12     32.91 o 
 -14   3   8        0.92       10.88     32.61 o 
 -13   3   8      170.68      167.87     39.44 o 
 -12   3   8      635.08      617.44     57.93 o 
 -11   3   8     1807.30     1716.32     79.76 o 
 -10   3   8     1269.15     1288.62     68.09 o 
  -9   3   8     1126.26     1142.29     61.71 o 
  -8   3   8     3494.51     3434.15     96.84 o 
  -7   3   8      577.18      597.15     30.14 o 
  -6   3   8     2115.72     2029.54     58.40 o 
  -5   3   8     1363.50     1392.89     39.05 o 
  -4   3   8     1079.99     1014.14     32.72 o 
  -3   3   8      377.38      399.67     20.37 o 
  -2   3   8      218.51      264.99     20.14 o 
  -1   3   8       66.20       64.95     16.76 o 
   0   3   8     1078.84     1110.25     47.65 o 
   1   3   8      149.96      128.70     22.52 o 
   2   3   8      656.36      635.14     46.94 o 
   3   3   8       64.07       67.58     22.48 o 
   4   3   8      198.52      210.03     34.82 o 
   5   3   8      289.05      311.98     41.47 o 
   6   3   8       24.45        4.45     19.95 o 
   7   3   8       37.19       39.55     24.38 o 
   8   3   8        1.64        9.42     22.67 o 
   9   3   8       41.57       57.09     38.02 o 
 -16   4   8        1.65       17.40     56.56 o 
 -15   4   8      447.21      424.23     75.56 o 
 -14   4   8      169.16      141.47     50.54 o 
 -13   4   8     1479.06     1754.03     91.38 o 
 -12   4   8      358.39      289.35     46.53 o 
 -11   4   8     2275.51     2487.59     98.97 o 
 -10   4   8     1232.77     1159.59     68.23 o 
  -9   4   8     1810.89     1802.89     83.04 o 
  -8   4   8     2187.56     2164.66     73.25 o 
  -7   4   8     1695.92     1475.53     55.48 o 
  -6   4   8     2108.34     2257.65     53.37 o 
  -5   4   8     1832.88     1637.01     45.03 o 
  -4   4   8     2240.16     2420.48     51.45 o 
  -3   4   8       81.24       99.75     17.11 o 
  -2   4   8     1790.30     1820.51     49.53 o 
  -1   4   8       14.35        3.91     13.32 o 
   0   4   8      102.40       94.62     21.44 o 
   1   4   8      136.68      123.60     24.62 o 
   2   4   8      322.50      411.82     44.70 o 
   3   4   8      124.83      163.40     31.88 o 
   4   4   8      320.73      312.70     43.37 o 
   5   4   8      165.85      211.37     47.66 o 
   6   4   8      482.37      463.11     52.82 o 
   7   4   8        5.06       13.38     23.40 o 
   8   4   8      155.01      222.85     54.60 o 
   9   4   8        2.17      -12.28     31.47 o 
  10   4   8      179.17      185.35     77.45 o 
 -15   5   8       66.16       41.55     31.04 o 
 -14   5   8       33.78       70.09     34.05 o 
 -13   5   8        0.01       -5.45     22.72 o 
 -12   5   8      508.70      486.01     50.68 o 
 -11   5   8      257.58      266.78     39.24 o 
 -10   5   8      182.00      224.59     35.54 o 
  -9   5   8      670.27      702.89     49.17 o 
  -8   5   8      429.49      468.99     40.33 o 
  -7   5   8       31.26       53.41     19.81 o 
  -6   5   8      563.94      602.06     38.10 o 
  -5   5   8      549.79      657.70     39.79 o 
  -4   5   8       31.38       54.53     18.20 o 
  -3   5   8      188.86      216.83     24.92 o 
  -2   5   8     1134.85     1117.50     44.66 o 
  -1   5   8      114.19       93.23     23.88 o 
   0   5   8      801.91      660.18     46.68 o 
   1   5   8       18.45       30.60     21.19 o 
   2   5   8      614.61      559.37     52.97 o 
   3   5   8        6.17        3.68     21.34 o 
   4   5   8      173.09      165.39     35.66 o 
   5   5   8      291.23      284.67     45.82 o 
   6   5   8        2.80      -10.62     21.52 o 
   7   5   8       83.51       61.36     40.21 o 
   9   5   8      122.27      158.44     54.75 o 
 -14   6   8       20.79       25.25     38.13 o 
 -13   6   8      180.51      219.97     42.04 o 
 -12   6   8      101.82       93.18     36.91 o 
 -11   6   8      472.80      568.47     53.67 o 
 -10   6   8      269.53      301.64     40.83 o 
  -9   6   8      294.60      399.90     53.19 o 
  -8   6   8       66.14       82.92     31.17 o 
  -7   6   8     1013.72     1033.54     66.47 o 
  -6   6   8      445.46      473.94     49.99 o 
  -5   6   8      150.78      184.99     28.50 o 
  -4   6   8       37.44       39.72     19.02 o 
  -3   6   8       20.63       49.25     18.39 o 
  -2   6   8        7.42        1.92     16.73 o 
  -1   6   8       12.16       -7.39     18.88 o 
   0   6   8      658.33      701.85     51.96 o 
   1   6   8       50.16       55.53     27.39 o 
   2   6   8        9.86       11.19     22.52 o 
   3   6   8      521.63      538.69     58.62 o 
   4   6   8      602.12      578.59     61.63 o 
   5   6   8       82.41       59.79     30.13 o 
   6   6   8       53.47       73.16     42.40 o 
   7   6   8       38.95       49.60     53.95 o 
   8   6   8       87.46       86.61     49.34 o 
 -13   7   8       31.41       33.91     36.46 o 
 -12   7   8      449.10      410.40     63.20 o 
 -11   7   8       65.35       69.21     43.97 o 
 -10   7   8      274.33      298.33     52.08 o 
  -9   7   8      353.65      378.67     54.88 o 
  -8   7   8      210.15      231.72     44.73 o 
  -7   7   8      177.11      286.20     65.00 o 
  -6   7   8      111.52      145.67     37.09 o 
  -5   7   8      671.46      819.38     63.63 o 
  -4   7   8      258.16      268.22     35.97 o 
  -3   7   8     1689.42     1739.85     74.29 o 
  -2   7   8      400.32      359.21     42.39 o 
  -1   7   8      189.09      174.62     33.90 o 
   0   7   8       88.73       82.64     27.05 o 
   1   7   8      189.33      194.69     40.51 o 
   2   7   8      131.87      114.75     48.79 o 
   3   7   8       68.70       57.16     29.99 o 
   4   7   8       77.68      108.51     36.62 o 
   5   7   8       64.83       54.04     42.68 o 
   6   7   8       33.02       -6.96     52.21 o 
   7   7   8      132.32       88.76     67.87 o 
 -11   8   8      122.87      177.95     60.92 o 
 -10   8   8       19.16       25.92     40.55 o 
  -9   8   8      123.62      159.03     44.31 o 
  -8   8   8       34.51       81.87     36.00 o 
  -7   8   8       20.28        3.95     27.21 o 
  -6   8   8       17.10       28.92     28.66 o 
  -5   8   8      504.38      438.46     57.08 o 
  -4   8   8        5.81       10.86     32.81 o 
  -3   8   8        1.89      -17.15     26.02 o 
  -2   8   8        4.14       -6.78     20.53 o 
  -1   8   8       10.47       -2.41     29.85 o 
   0   8   8        2.73       -4.83     23.84 o 
   1   8   8        1.01       21.45     27.69 o 
   2   8   8       12.58       17.02     27.26 o 
   3   8   8        6.83       -4.77     31.95 o 
   4   8   8       13.62       10.59     34.67 o 
   5   8   8       58.47       33.63     41.62 o 
  -9   9   8       89.73       98.89     52.03 o 
  -8   9   8       15.27       57.88     46.10 o 
  -7   9   8      185.63      204.81     60.88 o 
  -5   9   8      320.08      419.63     75.15 o 
  -4   9   8      188.78      183.46     54.45 o 
  -3   9   8       61.48       58.61     35.96 o 
  -2   9   8       79.50       67.07     35.05 o 
  -1   9   8      424.26      369.74     58.34 o 
   0   9   8      263.47      327.76     56.14 o 
   1   9   8      101.83       92.48     38.06 o 
   2   9   8       95.62       83.92     37.68 o 
   3   9   8        8.09       -3.61     40.64 o 
 -17   1   9      127.70      167.14     56.50 o 
 -16   1   9      120.52      109.52     46.75 o 
 -15   1   9       47.18       70.22     41.98 o 
 -14   1   9      588.17      498.20     73.43 o 
 -13   1   9       10.36        2.69     27.38 o 
 -12   1   9      956.06      857.26     81.11 o 
 -11   1   9        2.02      -21.10     15.81 o 
 -10   1   9     4849.17     4713.71    251.45 o 
  -9   1   9      124.91      127.70     19.36 o 
  -8   1   9    11081.20    10970.55    124.28 o 
  -7   1   9      733.94      672.05     33.58 o 
  -6   1   9     8426.54     7951.28    105.30 o 
  -5   1   9      326.27      201.68     22.10 o 
  -4   1   9      573.18      478.08     29.39 o 
  -3   1   9     2192.33     2279.80     57.50 o 
  -2   1   9     3033.13     3313.99     58.55 o 
  -1   1   9     7359.11     7726.15     89.91 o 
   0   1   9      534.05      509.15     27.32 o 
   1   1   9      185.73      118.66     22.74 o 
   2   1   9        3.63       15.15     15.79 o 
   3   1   9     2284.55     1842.66     71.08 o 
   4   1   9      656.73      724.05     50.30 o 
   5   1   9      267.79      255.57     37.88 o 
   6   1   9      139.96      203.54     32.04 o 
   7   1   9       18.63        9.57     36.55 o 
   8   1   9      317.35      314.64     59.36 o 
   9   1   9        0.50       12.38     25.82 o 
  10   1   9      114.35      181.87     76.58 o 
 -17   2   9       24.23       30.91     42.34 o 
 -16   2   9       55.37       69.95     44.68 o 
 -15   2   9        0.04       -3.87     34.57 o 
 -14   2   9      144.39      118.84     44.35 o 
 -13   2   9      105.32      125.87     44.23 o 
 -12   2   9      382.17      418.34     47.38 o 
 -11   2   9      231.12      194.38     35.00 o 
 -10   2   9       34.82       45.88     25.49 o 
  -9   2   9       81.85       88.33     24.30 o 
  -8   2   9      126.43      174.24     20.43 o 
  -7   2   9       26.26       33.07     13.21 o 
  -6   2   9       48.15       34.46     14.04 o 
  -5   2   9        4.55       -1.89     10.70 o 
  -4   2   9     1607.85     1373.78     45.53 o 
  -3   2   9       12.83        1.56     10.53 o 
  -2   2   9     9636.00     9302.37    124.84 o 
  -1   2   9      341.44      427.82     25.85 o 
   0   2   9      556.59      517.36     34.78 o 
   1   2   9      187.70      151.51     23.70 o 
   2   2   9      794.66      701.00     48.60 o 
   3   2   9       59.72       40.38     20.47 o 
   4   2   9      459.13      410.63     44.13 o 
   5   2   9        1.37       18.31     20.05 o 
   6   2   9        5.25       -7.03     22.40 o 
   7   2   9       21.59       40.92     24.16 o 
   8   2   9       15.05       27.15     24.00 o 
   9   2   9       20.36       -0.71     28.84 o 
 -17   3   9      135.05      102.35     53.08 o 
 -16   3   9       19.90       17.29     36.77 o 
 -15   3   9      320.68      332.78     68.27 o 
 -14   3   9      346.01      363.89     68.71 o 
 -13   3   9       10.20       11.49     24.89 o 
 -12   3   9       77.37      136.34     34.78 o 
 -11   3   9      351.83      416.82     49.08 o 
 -10   3   9     3269.64     3291.82    116.10 o 
  -9   3   9       94.78      104.51     27.62 o 
  -8   3   9     5162.78     4717.76    195.38 o 
  -7   3   9     1865.85     1750.56     53.38 o 
  -6   3   9     3979.90     3512.43     63.92 o 
  -5   3   9     4355.25     4226.68     61.44 o 
  -4   3   9      481.98      420.16     23.96 o 
  -3   3   9     1553.08     1490.23     32.26 o 
  -2   3   9     1462.50     1537.05     37.93 o 
  -1   3   9     6911.89     6752.30    113.44 o 
   0   3   9        4.68       -8.00     12.53 o 
   1   3   9     3507.28     3240.82     83.76 o 
   2   3   9       71.45       79.88     24.54 o 
   3   3   9     1626.49     1391.55     68.80 o 
   4   3   9        2.45       -2.63     17.18 o 
   5   3   9      964.89      978.31     64.85 o 
   6   3   9      284.47      262.02     43.38 o 
   7   3   9       15.28       16.03     28.28 o 
   8   3   9        3.32        4.35     43.51 o 
   9   3   9       15.28        1.59     31.95 o 
  10   3   9       38.49       53.08     58.30 o 
 -16   4   9      110.48      176.65     87.02 o 
 -15   4   9       57.16       31.67     41.53 o 
 -14   4   9      202.30      245.07     47.81 o 
 -13   4   9        7.91       -8.88     33.14 o 
 -12   4   9       88.95      117.89     34.71 o 
 -11   4   9       59.58       66.87     30.77 o 
 -10   4   9      533.92      512.50     52.18 o 
  -9   4   9      164.70      167.23     28.41 o 
  -8   4   9       24.25       13.66     16.88 o 
  -7   4   9      173.26      173.40     25.86 o 
  -6   4   9     1068.37     1177.20     40.66 o 
  -5   4   9       20.81       15.85     11.85 o 
  -4   4   9      921.67      945.84     41.78 o 
  -3   4   9      116.88      143.32     19.67 o 
  -2   4   9     1804.42     1950.56     65.55 o 
  -1   4   9        2.87       -2.99     13.72 o 
   0   4   9     1409.52     1508.85     61.01 o 
   1   4   9       84.42      110.80     24.87 o 
   2   4   9      761.37      788.31     56.58 o 
   3   4   9       46.90       50.93     24.18 o 
   4   4   9      142.54      142.42     33.81 o 
   5   4   9      189.01      174.94     38.33 o 
   6   4   9        6.92      -16.76     19.46 o 
   7   4   9        0.78        2.20     22.94 o 
   8   4   9       25.54       53.92     38.09 o 
   9   4   9       29.73       44.60     39.32 o 
 -15   5   9      258.49      314.01     48.54 o 
 -14   5   9      144.00      207.11     40.41 o 
 -13   5   9      485.83      475.30     52.34 o 
 -12   5   9      141.25      236.45     38.99 o 
 -11   5   9       24.49        1.86     20.07 o 
 -10   5   9        8.54       28.89     21.19 o 
  -9   5   9        3.10       15.00     18.08 o 
  -8   5   9      711.50      711.36     46.37 o 
  -7   5   9      245.10      297.55     41.35 o 
  -6   5   9      254.67      213.97     27.94 o 
  -5   5   9     1415.10     1568.45     57.94 o 
  -4   5   9      569.03      542.00     38.44 o 
  -3   5   9     3872.19     4063.88     99.01 o 
  -2   5   9      227.98      267.36     33.92 o 
  -1   5   9     2239.39     2408.65     79.15 o 
   0   5   9        2.68       -0.40     15.31 o 
   1   5   9      499.56      544.98     53.07 o 
   2   5   9      105.85       87.37     29.08 o 
   3   5   9     1467.09     1480.93     79.86 o 
   4   5   9       22.52        4.22     21.18 o 
   5   5   9       70.99       66.29     30.11 o 
   6   5   9        1.06       14.28     25.05 o 
   7   5   9       18.80       20.34     34.39 o 
   8   5   9       22.66       -9.57     40.90 o 
 -14   6   9       23.52       19.46     27.38 o 
 -13   6   9      141.91      128.53     35.63 o 
 -12   6   9       90.69      122.15     33.81 o 
 -11   6   9      251.72      247.70     39.68 o 
 -10   6   9        0.40       -1.13     29.61 o 
  -9   6   9      921.58      926.52     69.43 o 
  -8   6   9       17.88       -4.83     22.71 o 
  -7   6   9      340.87      338.72     46.62 o 
  -6   6   9      233.82      269.40     40.95 o 
  -5   6   9     1035.07      882.36     49.64 o 
  -4   6   9      774.80      970.96     62.51 o 
  -3   6   9      535.71      535.49     46.46 o 
  -2   6   9     1866.62     1913.46     74.77 o 
  -1   6   9       18.13       28.82     22.27 o 
   0   6   9       72.30      114.65     28.07 o 
   1   6   9        0.52        7.45     21.22 o 
   2   6   9      124.76      140.37     34.96 o 
   3   6   9       64.62       95.11     33.10 o 
   4   6   9       80.62       63.42     29.68 o 
   5   6   9      273.83      318.64     51.27 o 
   6   6   9        0.44      -16.22     28.84 o 
   7   6   9      186.98       85.28     47.38 o 
 -13   7   9        7.14        3.44     32.47 o 
 -12   7   9       34.65       27.67     31.63 o 
 -11   7   9       76.89       75.75     37.19 o 
 -10   7   9      121.64      155.59     41.26 o 
  -9   7   9      230.46      228.12     45.63 o 
  -8   7   9      105.75      122.55     40.03 o 
  -7   7   9       50.53       72.86     31.61 o 
  -6   7   9       62.13       83.25     31.66 o 
  -5   7   9       85.64       88.36     41.53 o 
  -4   7   9      226.52      256.85     43.52 o 
  -3   7   9      529.40      592.83     51.63 o 
  -2   7   9      150.43      200.95     35.36 o 
  -1   7   9      286.28      324.75     42.11 o 
   0   7   9       92.22       98.66     29.16 o 
   1   7   9      241.52      313.69     50.94 o 
   2   7   9        8.80       15.15     24.78 o 
   3   7   9       23.09       12.27     26.04 o 
   4   7   9       14.05       18.71     27.66 o 
   5   7   9       42.37       31.51     37.84 o 
   6   7   9        9.26       14.09     38.45 o 
 -11   8   9      477.25      520.11     69.37 o 
 -10   8   9       14.47       40.97     34.82 o 
  -9   8   9      508.04      602.15     70.71 o 
  -8   8   9        3.75      -14.21     28.19 o 
  -7   8   9      672.32      687.41     88.07 o 
  -6   8   9       58.20       82.70     43.84 o 
  -5   8   9       33.71      122.69     63.52 o 
  -4   8   9      285.98      286.33     60.55 o 
  -3   8   9      642.38      646.71     58.45 o 
  -2   8   9      422.31      469.73     51.99 o 
  -1   8   9        1.13       -2.72     24.41 o 
   0   8   9      359.80      301.65     51.72 o 
   1   8   9       16.12       31.49     29.39 o 
   2   8   9       88.99       55.02     33.46 o 
   3   8   9       57.47       45.77     43.22 o 
   4   8   9       74.67       25.24     56.56 o 
  -9   9   9       33.28       78.32     70.48 o 
  -8   9   9       54.86       69.61     68.74 o 
  -7   9   9       31.71       21.66     37.21 o 
  -6   9   9      251.84      282.35     76.14 o 
  -4   9   9       38.75       40.29     40.96 o 
  -3   9   9       10.91       -8.29     27.19 o 
  -2   9   9       15.02        7.44     25.22 o 
  -1   9   9       13.23       30.91     39.49 o 
   0   9   9       52.90       44.04     33.91 o 
   1   9   9        0.06       15.47     33.22 o 
   2   9   9        0.02        4.17     30.53 o 
 -18   0  10       38.68       41.77     65.26 o 
 -17   0  10      488.94      455.10    117.47 o 
 -16   0  10        6.15       65.26     58.30 o 
 -15   0  10      505.16      597.81    117.47 o 
 -14   0  10      785.25      885.84    127.92 o 
 -13   0  10      355.48      373.31     88.76 o 
 -12   0  10      929.92     1101.64    119.21 o 
 -11   0  10      161.64      157.50     59.17 o 
 -10   0  10      769.87      820.83     57.93 o 
  -9   0  10     1612.88     1807.32    161.85 o 
  -8   0  10     5370.50     5460.00    226.68 o 
  -7   0  10      820.99      841.86     55.97 o 
  -6   0  10       21.86        6.69     17.14 o 
  -5   0  10      220.53      297.90     38.42 o 
  -4   0  10     4969.34     5295.57    128.85 o 
  -3   0  10     4923.68     4854.53    124.22 o 
  -2   0  10     1158.07     1594.03     73.81 o 
  -1   0  10     2893.50     2607.64     73.29 o 
   0   0  10     1958.47     1991.30     56.95 o 
   1   0  10     3805.03     4035.01    190.57 o 
   2   0  10     2231.66     2170.22    146.19 o 
   3   0  10      597.93      733.56     99.20 o 
   4   0  10     1622.22     1449.71    129.66 o 
   5   0  10        0.96        8.70     35.68 o 
   6   0  10      281.15      307.17     80.06 o 
   7   0  10      243.22      160.11     68.74 o 
   8   0  10      623.16      623.05    113.12 o 
   9   0  10      147.15       80.06     58.30 o 
  10   0  10        6.83       15.66     49.60 o 
 -16   1  10        1.99       12.15     37.43 o 
 -15   1  10        3.06       -1.71     31.98 o 
 -14   1  10        1.52       -6.02     30.45 o 
 -13   1  10        6.08       15.91     29.61 o 
 -12   1  10        7.69       10.44     41.77 o 
 -11   1  10       95.41       57.26     23.75 o 
 -10   1  10       34.74       11.04     18.17 o 
  -9   1  10       47.37       76.50     18.10 o 
  -8   1  10      263.62      213.01     24.40 o 
  -7   1  10      912.48      960.41     41.42 o 
  -6   1  10        3.51        1.10     11.54 o 
  -5   1  10      265.07      303.50     27.25 o 
  -4   1  10      122.91      154.49     21.50 o 
  -3   1  10        7.41       17.05     12.76 o 
  -2   1  10     1237.24     1250.49     39.15 o 
  -1   1  10      351.55      274.92     22.87 o 
   0   1  10       95.19       88.92     18.27 o 
   1   1  10      109.81      160.85     26.53 o 
   2   1  10        6.88        4.27     15.91 o 
   3   1  10       20.96       -3.64     16.01 o 
   4   1  10        6.60       17.40     35.68 o 
   5   1  10      379.13      289.51     54.67 o 
   6   1  10      257.45      237.55     42.44 o 
   7   1  10       76.60       90.79     38.63 o 
   8   1  10      133.66      109.34     45.48 o 
   9   1  10       32.74       66.13     53.08 o 
 -17   2  10      439.79      418.41     81.05 o 
 -16   2  10      113.96       81.91     61.78 o 
 -15   2  10      542.07      570.20     82.82 o 
 -14   2  10       74.08       98.33     62.65 o 
 -13   2  10      862.22      722.91     80.83 o 
 -12   2  10      491.62      534.05     52.70 o 
 -11   2  10      160.95      176.01     34.66 o 
 -10   2  10     1059.44     1076.17     61.28 o 
  -9   2  10       22.61       20.51     19.38 o 
  -8   2  10     1018.01     1028.74     42.34 o 
  -7   2  10       78.34       73.31     17.69 o 
  -6   2  10      346.13      294.65     27.22 o 
  -5   2  10     2010.02     1878.53     55.74 o 
  -4   2  10     1768.13     1776.89     54.30 o 
  -3   2  10       57.19       37.24     14.36 o 
  -2   2  10       61.67       33.04     14.01 o 
  -1   2  10     7785.46     7220.65     94.56 o 
   0   2  10     7596.41     7595.60    119.90 o 
   1   2  10      393.27      401.80     40.56 o 
   2   2  10     3328.72     3307.63     98.09 o 
   3   2  10      111.39      196.21     34.57 o 
   4   2  10     1438.93     1515.92     74.01 o 
   5   2  10       27.09        2.78     20.45 o 
   6   2  10      834.06      997.14     87.93 o 
   7   2  10       44.04       40.97     33.43 o 
   8   2  10      508.36      577.06    115.73 o 
   9   2  10      113.61       77.55     40.03 o 
 -17   3  10       34.05       24.44     40.22 o 
 -16   3  10       26.32       12.40     40.64 o 
 -15   3  10       15.02       22.17     34.59 o 
 -14   3  10        6.26      -14.56     28.15 o 
 -13   3  10       57.39       59.40     29.55 o 
 -12   3  10       28.71       15.47     23.24 o 
 -11   3  10      301.88      287.77     43.26 o 
 -10   3  10      418.13      409.71     46.70 o 
  -9   3  10      529.25      490.24     46.66 o 
  -8   3  10      745.09      687.67     68.04 o 
  -7   3  10      726.41      678.25     37.68 o 
  -6   3  10      259.50      267.04     22.82 o 
  -5   3  10      430.13      467.95     26.68 o 
  -4   3  10     2087.14     2188.22     47.31 o 
  -3   3  10       14.16       19.12     11.86 o 
  -2   3  10      234.79      249.20     29.12 o 
  -1   3  10      474.00      527.33     35.04 o 
   0   3  10      585.97      597.74     42.16 o 
   1   3  10       28.37       16.99     18.13 o 
   2   3  10       49.39       29.28     21.83 o 
   3   3  10      152.20      151.22     32.91 o 
   4   3  10       67.33       42.21     23.76 o 
   5   3  10      142.10      166.52     37.10 o 
   6   3  10      269.87      234.98     43.69 o 
   7   3  10      117.60      113.37     34.96 o 
   8   3  10       52.95       67.91     38.36 o 
 -16   4  10        0.72       -4.17     34.49 o 
 -15   4  10      276.57      260.99     64.57 o 
 -14   4  10      207.47      152.74     39.55 o 
 -13   4  10      111.49       99.15     41.62 o 
 -12   4  10      160.62      114.87     34.53 o 
 -11   4  10      272.58      299.69     45.99 o 
 -10   4  10      260.84      228.14     39.15 o 
  -9   4  10       31.51       38.24     20.37 o 
  -8   4  10       96.86      152.33     26.47 o 
  -7   4  10     1910.96     1841.14     62.03 o 
  -6   4  10      298.75      381.69     27.55 o 
  -5   4  10     2691.00     2600.51     68.31 o 
  -4   4  10        1.07       -3.04     14.26 o 
  -3   4  10     1766.79     1603.34     61.63 o 
  -2   4  10        1.29        3.42     14.11 o 
  -1   4  10      526.31      493.64     41.55 o 
   0   4  10      704.14      831.68     48.70 o 
   1   4  10      413.30      443.51     48.35 o 
   2   4  10      973.51      953.28     62.58 o 
   3   4  10       15.45       17.09     21.22 o 
   4   4  10      612.90      673.53     79.37 o 
   5   4  10        2.36       10.23     25.03 o 
   6   4  10      634.93      786.69     69.65 o 
   7   4  10       17.67       26.90     28.32 o 
   8   4  10      144.99      191.44     79.19 o 
 -15   5  10        8.10       26.85     38.40 o 
 -14   5  10      260.61      260.53     45.25 o 
 -13   5  10      180.87      237.00     41.10 o 
 -12   5  10      131.84      115.57     32.26 o 
 -11   5  10      923.71      938.24     58.59 o 
 -10   5  10        2.67      -12.38     25.82 o 
  -9   5  10       88.77       39.97     21.82 o 
  -8   5  10      260.29      251.13     40.39 o 
  -7   5  10      261.49      257.82     39.39 o 
  -6   5  10      633.88      531.04     38.99 o 
  -5   5  10      177.90      226.17     39.57 o 
  -4   5  10      297.56      222.93     36.21 o 
  -3   5  10       65.58       84.71     24.13 o 
  -2   5  10      401.60      352.98     39.25 o 
  -1   5  10       14.48       44.97     21.26 o 
   0   5  10      143.11      165.34     30.14 o 
   1   5  10      607.11      752.63     61.35 o 
   2   5  10       15.84       22.09     23.01 o 
   3   5  10      139.39      186.80     66.18 o 
   4   5  10       97.81       53.91     29.26 o 
   5   5  10      818.55      852.10     72.24 o 
   6   5  10        0.61      -21.09     26.61 o 
   7   5  10       48.96       32.01     39.15 o 
 -14   6  10        2.65      -10.70     24.99 o 
 -13   6  10        4.10        5.62     24.78 o 
 -12   6  10        6.81       29.14     37.52 o 
 -11   6  10        2.13      -22.44     29.11 o 
 -10   6  10       10.14       13.04     31.36 o 
  -9   6  10      271.07      315.73     48.38 o 
  -8   6  10      379.57      391.00     51.38 o 
  -7   6  10        3.48      -14.05     21.30 o 
  -6   6  10       99.02      105.04     40.64 o 
  -5   6  10      741.32      746.29     58.65 o 
  -4   6  10        0.09       23.58     22.31 o 
  -3   6  10      147.61      109.32     27.39 o 
  -2   6  10        8.31       31.90     21.09 o 
  -1   6  10       24.90       33.06     21.86 o 
   0   6  10       90.83      126.53     29.40 o 
   1   6  10       17.35       -1.68     22.87 o 
   2   6  10      180.88      201.19     42.28 o 
   3   6  10      108.87      115.75     44.58 o 
   4   6  10      200.00      228.56     46.35 o 
   5   6  10      133.19      171.72     42.96 o 
   6   6  10      201.67      290.74     67.89 o 
 -13   7  10      369.50      470.65     67.42 o 
 -12   7  10       92.41       89.10     38.69 o 
 -11   7  10      396.15      497.13     66.07 o 
 -10   7  10       58.39       48.50     39.04 o 
  -9   7  10      434.49      557.71     63.63 o 
  -8   7  10       39.75       25.73     52.65 o 
  -7   7  10       27.89       23.34     33.83 o 
  -6   7  10      135.60      103.06     42.76 o 
  -5   7  10      244.21      255.62     55.63 o 
  -4   7  10      761.59      752.58     65.18 o 
  -3   7  10        0.56        7.80     20.95 o 
  -2   7  10      497.02      546.53     52.39 o 
  -1   7  10      324.68      368.74     46.47 o 
   0   7  10      206.34      215.14     44.04 o 
   1   7  10      155.30      192.27     43.02 o 
   2   7  10      115.76      110.70     37.83 o 
   3   7  10      204.18      267.45     50.90 o 
   4   7  10       14.32       16.14     29.14 o 
   5   7  10      221.11      249.28     66.71 o 
 -11   8  10        8.76       -6.98     28.66 o 
 -10   8  10       47.05       33.32     43.02 o 
  -9   8  10      135.60      117.35     52.87 o 
  -8   8  10        0.57       23.35     39.68 o 
  -7   8  10       23.78       52.22     40.96 o 
  -6   8  10       70.59       62.65     56.56 o 
  -5   8  10        8.19       -5.22     32.00 o 
  -4   8  10        0.24       12.18     45.25 o 
  -3   8  10       10.39        2.55     23.53 o 
  -2   8  10       70.04       78.66     30.47 o 
  -1   8  10       49.83       69.44     29.86 o 
   0   8  10       55.28       42.22     30.57 o 
   1   8  10        0.30       -8.01     27.08 o 
   2   8  10       66.69       62.54     36.12 o 
   3   8  10       15.70       10.06     30.81 o 
  -8   9  10        8.72       39.19     43.97 o 
  -7   9  10       23.51       36.00     41.10 o 
  -6   9  10      103.94      131.22     51.15 o 
  -5   9  10       73.65       56.85     43.22 o 
  -4   9  10       24.40       35.37     39.37 o 
  -3   9  10      110.08      136.69     43.09 o 
  -2   9  10      229.63      219.08     50.05 o 
  -1   9  10       67.55       84.75     39.91 o 
   0   9  10      208.38      183.49     48.47 o 
 -18   1  11       55.96       47.40     43.22 o 
 -17   1  11      521.82      495.11     86.75 o 
 -16   1  11      548.22      540.59     84.56 o 
 -15   1  11      254.08      326.04     66.71 o 
 -14   1  11      904.17      857.53     90.68 o 
 -13   1  11       28.76       24.89     33.77 o 
 -12   1  11     1420.63     1588.81    101.22 o 
 -11   1  11      256.13      296.38     39.34 o 
 -10   1  11     1588.76     1671.87     72.54 o 
  -9   1  11     1176.09     1231.29     50.62 o 
  -8   1  11     3962.83     3923.29     83.41 o 
  -7   1  11     1969.38     1929.24     65.81 o 
  -6   1  11       83.46       55.61     16.73 o 
  -5   1  11     3711.29     3651.77     79.80 o 
  -4   1  11       62.91       33.25     14.91 o 
  -3   1  11     2667.37     2573.76     68.26 o 
  -2   1  11      688.34      525.51     29.72 o 
  -1   1  11      976.40      919.44     37.13 o 
   0   1  11      405.47      365.68     31.70 o 
   1   1  11      101.35      109.89     35.06 o 
   2   1  11      162.10      191.34     44.10 o 
   3   1  11      224.98      225.72     47.80 o 
   4   1  11       95.97       40.32     30.96 o 
   5   1  11      376.79      432.06     68.17 o 
   6   1  11        1.84       11.44     23.53 o 
   7   1  11      515.30      576.39     79.64 o 
   8   1  11       52.89        4.51     29.85 o 
   9   1  11      329.81      383.16     58.63 o 
 -17   2  11        0.49      -17.70     35.01 o 
 -16   2  11        2.07       -4.18     43.07 o 
 -15   2  11      127.99      174.68     53.63 o 
 -14   2  11      186.50      207.54     55.68 o 
 -13   2  11      614.01      603.73     76.85 o 
 -12   2  11      217.79      188.36     37.35 o 
 -11   2  11      165.69      247.15     38.95 o 
 -10   2  11      321.57      353.31     43.06 o 
  -9   2  11      688.66      802.27     53.21 o 
  -8   2  11      138.65      130.34     22.00 o 
  -7   2  11     1333.70     1316.10     50.38 o 
  -6   2  11      197.37      177.82     24.42 o 
  -5   2  11        1.74       10.78     12.90 o 
  -4   2  11       96.98      102.29     20.14 o 
  -3   2  11      545.39      648.13     37.11 o 
  -2   2  11       95.30      129.62     19.15 o 
  -1   2  11     2093.66     2230.68     57.01 o 
   0   2  11      339.78      330.75     33.76 o 
   1   2  11       41.13       67.09     24.11 o 
   2   2  11       27.70       24.98     20.14 o 
   3   2  11      298.92      356.89     43.63 o 
   4   2  11       37.52       39.82     25.55 o 
   5   2  11        8.71       -2.67     26.27 o 
   6   2  11       69.59       56.63     35.75 o 
   7   2  11       27.75       73.97     53.95 o 
   8   2  11       26.38       32.09     36.42 o 
 -17   3  11        1.08      -10.06     38.47 o 
 -16   3  11      465.39      453.47     79.60 o 
 -15   3  11       21.35       -0.45     34.08 o 
 -14   3  11      418.98      459.73     73.97 o 
 -13   3  11        5.48       -1.49     23.40 o 
 -12   3  11     2369.62     2348.68     98.51 o 
 -11   3  11      575.23      462.69     51.50 o 
 -10   3  11     3938.09     3718.50    113.39 o 
  -9   3  11      385.44      362.57     43.92 o 
  -8   3  11      249.44      177.94     32.78 o 
  -7   3  11     1993.72     2139.13     63.81 o 
  -6   3  11       41.23       16.49     13.69 o 
  -5   3  11     1687.23     1904.64     59.89 o 
  -4   3  11       22.67        2.02     12.61 o 
  -3   3  11     1035.06     1131.12     51.23 o 
  -2   3  11        2.73       14.42     16.08 o 
  -1   3  11      344.35      338.75     35.63 o 
   0   3  11     1081.25      917.38     44.53 o 
   1   3  11       30.99       19.20     19.92 o 
   2   3  11       90.48       96.32     28.18 o 
   3   3  11      563.85      639.26     56.69 o 
   4   3  11      261.09      284.40     44.54 o 
   5   3  11      381.55      337.77     85.28 o 
   6   3  11       29.74       37.42     45.25 o 
   7   3  11       74.10       72.83     40.02 o 
   8   3  11       25.61       24.80     33.84 o 
 -16   4  11       14.01        8.66     40.13 o 
 -15   4  11      252.86      208.74     60.59 o 
 -14   4  11       16.74       32.41     28.14 o 
 -13   4  11      350.28      368.57     52.49 o 
 -12   4  11       38.32       29.31     26.58 o 
 -11   4  11     2973.31     3079.91    111.12 o 
 -10   4  11      243.93      261.00     42.75 o 
  -9   4  11       11.07       -0.95     17.44 o 
  -8   4  11       13.31        0.00     16.21 o 
  -7   4  11     1071.55     1153.84     50.45 o 
  -6   4  11      451.32      529.52     49.74 o 
  -5   4  11       26.73       28.80     19.63 o 
  -4   4  11      230.07      305.37     51.88 o 
  -3   4  11       51.52       34.58     17.73 o 
  -2   4  11        3.66       -3.61     15.84 o 
  -1   4  11      109.94       69.58     22.79 o 
   0   4  11       55.48        8.66     18.22 o 
   1   4  11      145.64      134.46     32.46 o 
   2   4  11       63.04      102.12     30.62 o 
   3   4  11      255.98      260.14     42.51 o 
   4   4  11       88.64       98.62     33.16 o 
   5   4  11       83.63       64.03     30.47 o 
   6   4  11       22.84       13.48     27.53 o 
   7   4  11       11.49       27.85     35.07 o 
 -15   5  11        1.67        3.63     26.63 o 
 -14   5  11      702.30      753.08     64.43 o 
 -13   5  11      142.00      104.42     32.30 o 
 -12   5  11     1277.54     1353.12     70.85 o 
 -11   5  11      483.11      393.28     45.46 o 
 -10   5  11     1125.75     1141.27     72.62 o 
  -9   5  11      154.13      125.50     33.86 o 
  -8   5  11     1850.47     1782.16     81.42 o 
  -7   5  11       12.28       16.70     29.52 o 
  -6   5  11      222.28      250.44     43.11 o 
  -5   5  11      637.13      581.96     52.59 o 
  -4   5  11        5.20       -2.61     16.66 o 
  -3   5  11       21.86       -6.85     15.47 o 
  -2   5  11      171.10      129.89     27.96 o 
  -1   5  11       13.10       13.55     19.26 o 
   0   5  11      183.78      135.14     30.08 o 
   1   5  11        0.03        4.82     22.34 o 
   2   5  11      160.18      143.05     37.12 o 
   3   5  11       27.73       34.06     26.70 o 
   4   5  11       52.68       52.02     29.99 o 
   5   5  11      219.29      201.18     48.24 o 
   6   5  11       95.06      115.72     38.20 o 
   7   5  11       37.52       43.51     60.91 o 
 -14   6  11        3.57       -5.98     37.47 o 
 -13   6  11      458.65      402.77     61.21 o 
 -12   6  11        7.29      -13.08     25.80 o 
 -11   6  11      352.15      407.42     57.91 o 
 -10   6  11       33.06       24.34     28.58 o 
  -9   6  11       99.45       93.87     33.80 o 
  -8   6  11       22.43       75.23     39.07 o 
  -7   6  11        8.01       18.03     30.93 o 
  -6   6  11     1136.92     1340.35     99.54 o 
  -5   6  11        1.57       20.77     23.91 o 
  -4   6  11     1537.39     1713.02     98.57 o 
  -3   6  11       56.17       22.93     21.66 o 
  -2   6  11      513.77      509.54     49.07 o 
  -1   6  11      220.08      162.84     32.28 o 
   0   6  11        0.33       10.75     20.45 o 
   1   6  11       42.56       60.13     30.66 o 
   2   6  11       45.10       60.52     38.13 o 
   3   6  11      119.86      125.30     37.79 o 
   4   6  11      208.80      219.51     47.31 o 
   5   6  11       67.79       89.80     37.71 o 
   6   6  11       37.25       18.27     56.56 o 
 -13   7  11        0.24       24.36     34.33 o 
 -12   7  11      133.39      245.02     52.75 o 
 -11   7  11       79.77       80.43     36.82 o 
 -10   7  11      230.50      350.18     71.02 o 
  -9   7  11       54.45       53.95     62.65 o 
  -8   7  11      268.07      289.02     63.77 o 
  -7   7  11        9.70        3.29     32.95 o 
  -6   7  11       67.08      112.87     70.05 o 
  -5   7  11       50.89       51.19     35.90 o 
  -4   7  11        4.96      -14.29     22.00 o 
  -3   7  11       12.49       -6.03     20.42 o 
  -2   7  11       35.91       16.22     22.47 o 
  -1   7  11       34.69       24.47     30.85 o 
   0   7  11      219.56      232.26     46.46 o 
   1   7  11       23.70       17.95     33.21 o 
   2   7  11       14.57       24.27     33.19 o 
   3   7  11       61.76       55.15     32.50 o 
   4   7  11        0.30        7.85     30.37 o 
 -11   8  11      124.33       73.70     48.84 o 
 -10   8  11      152.50      166.83     58.74 o 
  -9   8  11       36.49        7.09     37.78 o 
  -8   8  11      137.01      234.03     61.82 o 
  -7   8  11       12.36      -24.05     37.42 o 
  -6   8  11      364.15      520.19     82.45 o 
  -5   8  11       37.91       30.76     37.47 o 
  -4   8  11      532.76      575.72     93.54 o 
  -3   8  11       11.22       17.86     25.70 o 
  -2   8  11      486.17      533.05     56.36 o 
  -1   8  11       39.72       65.22     29.50 o 
   0   8  11       16.50       13.89     27.66 o 
   1   8  11       36.10       42.58     32.22 o 
   2   8  11       11.93       12.18     57.43 o 
  -8   9  11        1.79      -13.42     37.84 o 
  -7   9  11       10.73      -13.20     36.78 o 
  -6   9  11       22.39        2.01     35.62 o 
  -5   9  11       43.73       63.48     47.68 o 
  -4   9  11        5.52       -8.08     38.28 o 
  -3   9  11       36.00       13.05     36.30 o 
  -2   9  11        0.25       -6.88     30.78 o 
  -1   9  11        5.17        0.05     28.48 o 
 -18   0  12       33.08       31.33     65.26 o 
 -17   0  12        2.88       55.69     62.65 o 
 -16   0  12       14.61       53.08     60.91 o 
 -15   0  12      267.42      173.17     75.71 o 
 -14   0  12      437.30      471.64    103.55 o 
 -13   0  12     1445.27     1521.94    150.54 o 
 -12   0  12       66.81        4.35     45.25 o 
 -11   0  12     3760.36     3572.07    201.01 o 
 -10   0  12      313.68      186.06     38.30 o 
  -9   0  12     3975.35     3894.81    123.54 o 
  -8   0  12      762.63      749.22     58.84 o 
  -7   0  12     8340.00     7865.81    171.96 o 
  -6   0  12     1776.63     1931.61     88.17 o 
  -5   0  12     1368.87     1319.87     73.83 o 
  -4   0  12     1070.38     1342.68     74.67 o 
  -3   0  12      218.25      259.19     53.95 o 
  -2   0  12      773.18      995.68    152.28 o 
  -1   0  12      458.99      522.91     55.74 o 
   0   0  12     1879.54     1951.81    144.45 o 
   1   0  12       19.62       45.25     39.16 o 
   2   0  12     2365.06     2184.14    160.98 o 
   3   0  12       53.76       38.29     41.77 o 
   4   0  12      190.13      276.72     80.06 o 
   5   0  12      215.20      212.32     73.97 o 
   6   0  12      134.80      137.49     65.26 o 
   8   0  12        0.40       -4.35     41.77 o 
 -17   1  12        8.08       21.77     40.21 o 
 -16   1  12       38.28       25.60     41.81 o 
 -15   1  12      191.25      159.84     54.14 o 
 -14   1  12        5.56        3.38     30.69 o 
 -13   1  12        0.13        3.48     39.16 o 
 -12   1  12      105.71       94.78     40.64 o 
 -11   1  12       85.23       86.98     27.29 o 
 -10   1  12      106.30      140.93     32.04 o 
  -9   1  12       27.10       37.29     17.56 o 
  -8   1  12       27.55       45.81     17.86 o 
  -7   1  12      190.83      158.17     25.09 o 
  -6   1  12       22.99       32.95     16.90 o 
  -5   1  12       99.92       65.53     18.81 o 
  -4   1  12       42.98       64.52     18.27 o 
  -3   1  12      225.65      171.01     25.30 o 
  -2   1  12       10.88        1.68     13.42 o 
  -1   1  12        3.19       -0.92     13.52 o 
   0   1  12       58.37      118.43     28.70 o 
   1   1  12      309.55      284.40     51.51 o 
   2   1  12      144.09      108.51     65.26 o 
   3   1  12       49.33       34.64     28.84 o 
   4   1  12       25.33       50.47     45.25 o 
   5   1  12       29.54       34.09     31.93 o 
   6   1  12       11.54       -2.29     22.83 o 
   8   1  12       49.38       39.16     35.33 o 
 -17   2  12        0.28       27.85     40.61 o 
 -16   2  12      421.27      420.10     78.76 o 
 -15   2  12      403.31      412.76    103.55 o 
 -14   2  12        8.73       40.84     39.15 o 
 -13   2  12      914.71     1075.17     94.28 o 
 -12   2  12     1783.80     1745.34     83.61 o 
 -11   2  12     1162.18     1232.88     69.63 o 
 -10   2  12       55.69       30.53     23.20 o 
  -9   2  12     3511.42     3401.76    103.93 o 
  -8   2  12      157.91      140.97     24.18 o 
  -7   2  12     1642.95     1484.54     55.70 o 
  -6   2  12     1437.08     1556.25     56.97 o 
  -5   2  12     2305.24     2174.18     65.67 o 
  -4   2  12     1078.86     1223.40     50.55 o 
  -3   2  12      475.45      523.53     37.54 o 
  -2   2  12     2118.73     2368.16     60.23 o 
  -1   2  12      855.54      956.11     48.76 o 
   0   2  12     1528.46     1627.64     62.75 o 
   1   2  12      195.56      178.32     43.91 o 
   2   2  12      284.12      334.73     57.59 o 
   3   2  12      235.90      168.06     46.38 o 
   4   2  12      279.33      289.77     47.36 o 
   5   2  12      126.83      110.51     60.91 o 
   6   2  12       66.87       80.06     41.84 o 
   7   2  12       54.20       53.95     53.95 o 
   8   2  12        8.05      -12.18     39.16 o 
 -17   3  12       98.60       61.24     49.51 o 
 -16   3  12        7.57      -11.28     34.19 o 
 -15   3  12        6.30       -3.48     55.69 o 
 -14   3  12      164.24      111.31     46.75 o 
 -13   3  12      602.44      591.80     60.45 o 
 -12   3  12        9.39       13.38     25.61 o 
 -11   3  12      250.48      201.40     39.07 o 
 -10   3  12        6.61       28.67     24.36 o 
  -9   3  12      461.89      504.88     50.26 o 
  -8   3  12      488.41      523.88     48.79 o 
  -7   3  12      372.42      412.51     35.49 o 
  -6   3  12      201.36      184.79     26.11 o 
  -5   3  12     1615.17     1587.78     57.23 o 
  -4   3  12      511.03      383.48     43.66 o 
  -3   3  12      603.18      555.98     41.94 o 
  -2   3  12      401.72      377.66     37.45 o 
  -1   3  12      856.98      862.39     49.74 o 
   0   3  12       42.96       47.46     24.40 o 
   1   3  12       70.28       66.37     26.56 o 
   2   3  12        1.61       13.37     25.25 o 
   3   3  12      519.65      498.05     71.30 o 
   4   3  12       22.17       -1.95     25.89 o 
   5   3  12       10.57       -1.30     28.49 o 
   6   3  12       42.03        2.43     29.98 o 
   7   3  12        1.13       48.59     37.47 o 
 -16   4  12       71.38       88.84     48.57 o 
 -15   4  12       70.79       56.56     63.52 o 
 -14   4  12       46.65       81.89     36.73 o 
 -13   4  12      194.98      222.67     45.88 o 
 -12   4  12       73.15      120.53     36.92 o 
 -11   4  12     1201.98     1213.20     73.65 o 
 -10   4  12       19.96       27.97     25.45 o 
  -9   4  12       56.37       61.44     22.83 o 
  -8   4  12     1327.78     1223.51     90.13 o 
  -7   4  12     2107.61     1910.57     78.11 o 
  -6   4  12     2207.26     2011.13     92.13 o 
  -5   4  12     1819.21     1792.53     78.80 o 
  -4   4  12     2910.21     2977.40    121.98 o 
  -3   4  12      847.99      929.16     52.36 o 
  -2   4  12     1938.37     2091.86     76.03 o 
  -1   4  12      221.56      262.30     35.98 o 
   0   4  12      924.49      984.71     56.01 o 
   1   4  12      428.11      544.29     55.83 o 
   2   4  12       42.34       38.85     26.56 o 
   3   4  12      117.87       72.19     31.08 o 
   4   4  12      219.03      210.03     43.78 o 
   5   4  12       79.69       59.53     38.28 o 
   6   4  12       43.89       13.55     34.57 o 
 -15   5  12      225.12      247.92     45.05 o 
 -14   5  12        0.47       -3.29     24.92 o 
 -13   5  12      288.70      294.40     43.44 o 
 -12   5  12      123.55      114.35     32.91 o 
 -11   5  12      430.98      467.67     56.78 o 
 -10   5  12       75.45       88.75     32.78 o 
  -9   5  12       88.78       99.44     42.06 o 
  -8   5  12        5.15       16.19     29.46 o 
  -7   5  12       83.35      132.25     44.60 o 
  -6   5  12     1975.07     1920.17     87.65 o 
  -5   5  12      452.94      547.97     58.31 o 
  -4   5  12      672.45      723.49     59.35 o 
  -3   5  12      156.00      218.53     33.79 o 
  -2   5  12      243.73      310.64     39.87 o 
  -1   5  12      265.94      377.52     43.29 o 
   0   5  12       12.23        4.41     18.84 o 
   1   5  12       61.78       29.32     25.22 o 
   2   5  12        1.09       -3.26     22.53 o 
   3   5  12       94.10      115.25     37.12 o 
   4   5  12      352.15      377.66     56.68 o 
   5   5  12       40.29       42.34     38.13 o 
   6   5  12       18.80       13.05     52.21 o 
 -14   6  12       99.63      158.69     46.14 o 
 -13   6  12       11.67        4.13     30.65 o 
 -12   6  12       88.97      131.41     41.16 o 
 -11   6  12      133.96      146.43     51.31 o 
 -10   6  12       48.64      -10.44     40.03 o 
  -9   6  12      157.30      233.70     58.14 o 
  -8   6  12        0.14       10.04     31.71 o 
  -7   6  12      353.48      416.72     69.50 o 
  -6   6  12      298.49      300.37     62.00 o 
  -5   6  12      301.97      356.80     48.89 o 
  -4   6  12      401.54      440.59     53.66 o 
  -3   6  12      228.80      326.87     42.83 o 
  -2   6  12      275.54      309.09     41.94 o 
  -1   6  12      179.08      222.33     37.84 o 
   0   6  12       49.34       39.56     24.87 o 
   1   6  12      189.46      206.39     44.14 o 
   2   6  12      129.17       67.91     32.08 o 
   3   6  12        0.88       29.17     30.39 o 
   4   6  12        4.32        1.73     28.00 o 
   5   6  12       10.68       26.98     61.78 o 
 -12   7  12      284.77      361.31     77.62 o 
 -11   7  12        8.78       25.84     39.09 o 
 -10   7  12      312.16      340.24     72.28 o 
  -9   7  12        5.90        1.59     31.95 o 
  -8   7  12      686.89      795.81     94.54 o 
  -7   7  12      104.79       76.05     42.15 o 
  -6   7  12      256.42      242.03     58.30 o 
  -5   7  12      250.40      211.89     57.21 o 
  -4   7  12      338.86      321.90     51.94 o 
  -3   7  12      187.42      216.23     38.80 o 
  -2   7  12       20.41       39.32     25.76 o 
  -1   7  12      130.99      181.01     37.91 o 
   0   7  12        5.02       11.44     26.98 o 
   1   7  12      116.02      181.18     45.11 o 
   2   7  12       76.15       93.16     46.14 o 
   3   7  12      124.60      133.34     43.17 o 
 -11   8  12      158.81      189.70     88.76 o 
 -10   8  12       26.23      -11.31     55.69 o 
  -9   8  12       80.42       79.76     49.12 o 
  -8   8  12       76.02       52.55     41.38 o 
  -7   8  12      114.96      152.18     56.89 o 
  -6   8  12        4.16       -8.24     33.77 o 
  -5   8  12      116.81      183.85     56.52 o 
  -4   8  12       15.31        2.20     35.91 o 
  -3   8  12       38.72       46.90     29.11 o 
  -2   8  12       91.82       81.83     31.58 o 
  -1   8  12        5.63        3.25     27.50 o 
   0   8  12       22.15       26.40     40.64 o 
   1   8  12       11.88       14.19     31.50 o 
  -6   9  12      315.91      334.74     75.15 o 
  -5   9  12       53.20       56.32     48.19 o 
  -4   9  12        9.55        5.22     39.38 o 
 -17   1  13       15.85       16.53     64.39 o 
 -16   1  13      760.31      837.43    100.02 o 
 -15   1  13      639.98      579.48     85.36 o 
 -14   1  13      807.56      915.03     94.41 o 
 -13   1  13       90.68       61.78     56.56 o 
 -12   1  13      759.71      796.47    130.09 o 
 -11   1  13      147.64      143.30     33.73 o 
 -10   1  13       72.64       70.80     26.71 o 
  -9   1  13       88.74       82.37     29.81 o 
  -8   1  13      166.11      148.74     26.42 o 
  -7   1  13      146.64      180.69     27.58 o 
  -6   1  13     2558.55     2412.32     72.09 o 
  -5   1  13       37.59       39.23     17.44 o 
  -4   1  13     3042.18     2703.25     76.62 o 
  -3   1  13      219.92      271.07     31.92 o 
  -2   1  13     2337.43     2179.10     94.83 o 
  -1   1  13      389.62      613.40     43.27 o 
   0   1  13      482.60      496.40     51.76 o 
   1   1  13     1216.48     1361.92     94.75 o 
   2   1  13      637.76      764.47     90.93 o 
   3   1  13      874.70      964.33     87.96 o 
   4   1  13       28.24       17.53     29.98 o 
   5   1  13      269.58      375.74     68.56 o 
   6   1  13        0.49       11.48     27.10 o 
   7   1  13       97.24      123.92     48.16 o 
 -17   2  13       15.64        6.09     39.99 o 
 -16   2  13        0.02      -25.91     32.78 o 
 -15   2  13        2.03       19.42     38.42 o 
 -14   2  13       16.07       -4.38     31.99 o 
 -13   2  13        0.10      -19.35     27.59 o 
 -12   2  13       10.54        0.08     29.72 o 
 -11   2  13     1146.57     1274.83     71.47 o 
 -10   2  13      672.60      622.54     54.46 o 
  -9   2  13       22.47       46.72     25.59 o 
  -8   2  13      515.06      514.17     38.75 o 
  -7   2  13        1.11        4.11     15.35 o 
  -6   2  13      686.11      751.46     44.31 o 
  -5   2  13       38.39       42.59     18.21 o 
  -4   2  13       11.92       26.30     16.82 o 
  -3   2  13       72.17       81.65     21.19 o 
  -2   2  13      327.46      227.75     37.76 o 
  -1   2  13      547.84      550.78     54.33 o 
   0   2  13      526.94      458.72     52.02 o 
   1   2  13      139.56      133.69     41.88 o 
   2   2  13      239.58      197.34     49.66 o 
   3   2  13        2.03       -1.22     28.99 o 
   4   2  13       38.03       35.94     27.45 o 
   5   2  13       23.44       19.40     32.54 o 
   6   2  13       87.90      104.74     45.81 o 
   7   2  13        9.19       -5.08     30.94 o 
 -17   3  13        0.50        3.67     40.83 o 
 -16   3  13      151.49      128.10     54.05 o 
 -15   3  13      277.13      278.69     84.84 o 
 -14   3  13        1.26        4.75     36.51 o 
 -13   3  13      101.17      106.04     34.43 o 
 -12   3  13     1294.46     1113.97     72.18 o 
 -11   3  13      690.65      699.31     60.82 o 
 -10   3  13       28.87       53.14     27.07 o 
  -9   3  13      110.05       51.39     26.05 o 
  -8   3  13     1915.86     1844.18     80.79 o 
  -7   3  13        8.86       -4.05     14.88 o 
  -6   3  13     1293.18     1244.54     65.87 o 
  -5   3  13      136.81      148.85     31.84 o 
  -4   3  13      913.33      805.83     67.47 o 
  -3   3  13        1.33      -18.48     14.24 o 
  -2   3  13     2266.33     2094.48     74.43 o 
  -1   3  13      132.67      168.02     30.26 o 
   0   3  13      248.07      212.03     40.14 o 
   1   3  13      800.13      825.43     68.46 o 
   2   3  13       91.13       50.97     33.33 o 
   3   3  13     1330.42     1303.84    100.60 o 
   4   3  13       17.37       31.66     33.07 o 
   5   3  13      473.33      448.72     75.84 o 
   6   3  13        2.35        8.55     32.88 o 
 -16   4  13        1.80       12.12     42.60 o 
 -14   4  13       38.32       21.32     30.90 o 
 -13   4  13      293.28      206.72     44.27 o 
 -12   4  13      808.67      744.55     66.30 o 
 -11   4  13        5.72       -2.98     23.13 o 
 -10   4  13      438.26      372.58     48.88 o 
  -9   4  13      168.94      148.48     60.91 o 
  -8   4  13      133.26      120.90     41.01 o 
  -7   4  13       63.56       57.84     24.25 o 
  -6   4  13      556.89      619.46     53.24 o 
  -5   4  13        3.80      -11.83     19.61 o 
  -4   4  13      216.10      183.20     36.39 o 
  -3   4  13      267.16      248.71     34.71 o 
  -2   4  13       19.44       48.40     25.20 o 
  -1   4  13       13.64       22.57     20.43 o 
   0   4  13      133.51      217.35     35.53 o 
   1   4  13       14.20       12.45     23.57 o 
   2   4  13      261.59      251.16     56.18 o 
   3   4  13       13.40       19.14     42.64 o 
   4   4  13      430.01      466.16     76.94 o 
   5   4  13       31.49       31.75     36.58 o 
   6   4  13        4.81       -3.23     31.95 o 
 -15   5  13       28.41        9.81     27.16 o 
 -14   5  13        8.89        4.16     29.52 o 
 -13   5  13      389.95      393.23     58.58 o 
 -12   5  13        0.15      -20.77     32.09 o 
 -11   5  13       60.47      107.43     44.60 o 
 -10   5  13        6.55       26.95     34.11 o 
  -9   5  13      142.65      208.16     53.77 o 
  -8   5  13       62.77       70.70     39.07 o 
  -7   5  13      129.88      103.11     45.20 o 
  -6   5  13      354.84      376.56     61.07 o 
  -5   5  13       99.36      105.20     30.59 o 
  -4   5  13      557.95      505.56     61.32 o 
  -3   5  13       50.53       66.16     25.05 o 
  -2   5  13      113.48       73.04     25.82 o 
  -1   5  13      124.66      134.86     30.84 o 
   0   5  13       14.98       24.90     21.45 o 
   1   5  13        6.59        4.19     23.98 o 
   2   5  13       49.75       21.37     26.45 o 
   3   5  13      713.69      804.54     74.66 o 
   4   5  13        4.37      -25.24     41.77 o 
   5   5  13      155.77      248.08     62.73 o 
 -14   6  13       38.82       33.94     62.65 o 
 -13   6  13      138.50      125.43     54.60 o 
 -12   6  13      193.09      286.29     91.37 o 
 -11   6  13      178.18      172.35     53.98 o 
 -10   6  13      124.40      149.16     51.04 o 
  -9   6  13       17.48       -3.65     30.96 o 
  -8   6  13        1.49       17.03     35.34 o 
  -7   6  13       97.57      131.40     68.74 o 
  -6   6  13       28.61        6.21     29.48 o 
  -5   6  13      555.90      537.72     59.09 o 
  -4   6  13        6.46        6.19     23.15 o 
  -3   6  13      383.84      373.76     47.11 o 
  -2   6  13      197.39      302.75     43.32 o 
  -1   6  13      142.87      184.60     36.19 o 
   0   6  13       21.67       37.16     29.72 o 
   1   6  13       50.85       67.66     33.95 o 
   2   6  13      207.49      317.91     54.06 o 
   3   6  13       30.65       18.17     34.29 o 
   4   6  13      161.34      143.55     44.14 o 
 -12   7  13        3.68        6.84     39.87 o 
 -11   7  13       88.24       80.56     46.57 o 
 -10   7  13       59.97       90.09     47.87 o 
  -9   7  13       37.46       77.84     43.99 o 
  -8   7  13       78.01      130.53     70.48 o 
  -7   7  13       59.51       61.16     43.02 o 
  -6   7  13       39.23        6.25     33.03 o 
  -5   7  13        0.03      -21.81     27.78 o 
  -4   7  13       78.67       92.28     47.68 o 
  -3   7  13        5.47       12.19     23.97 o 
  -2   7  13       53.95       38.73     26.37 o 
  -1   7  13      111.75       97.58     31.81 o 
   0   7  13       14.72       25.27     30.45 o 
   1   7  13       92.38      108.38     48.50 o 
   2   7  13       16.99       11.13     36.54 o 
 -10   8  13       22.91       47.86     67.00 o 
  -9   8  13       16.22      -21.49     35.28 o 
  -8   8  13        6.13       19.14     53.95 o 
  -7   8  13       51.06       42.43     43.06 o 
  -6   8  13        8.17       23.00     37.66 o 
  -5   8  13      115.60      105.96     57.87 o 
  -4   8  13       15.95       25.17     40.21 o 
  -3   8  13      292.61      226.10     51.51 o 
  -2   8  13       63.51       53.57     34.85 o 
  -1   8  13       69.73      108.45     39.76 o 
   0   8  13      142.81      165.73     47.03 o 
 -17   0  14      132.12      127.05     78.32 o 
 -16   0  14      169.08      133.14     75.71 o 
 -15   0  14     1710.57     1651.60    170.55 o 
 -14   0  14      942.54      752.70    125.31 o 
 -13   0  14       24.48       29.59     50.47 o 
 -12   0  14      496.87      489.04    104.42 o 
 -11   0  14      435.84      627.40    108.77 o 
 -10   0  14      894.59      859.49     69.80 o 
  -9   0  14     1863.42     1891.94     96.53 o 
  -8   0  14     4343.75     4425.66    270.19 o 
  -7   0  14      894.56      848.00     67.36 o 
  -6   0  14     1937.65     2108.87     99.99 o 
  -5   0  14      157.85      183.42     41.21 o 
  -4   0  14     2110.46     2011.36    103.99 o 
  -3   0  14      539.19      629.44     63.91 o 
  -2   0  14      122.28       82.22     32.26 o 
  -1   0  14      262.00      173.76     42.15 o 
   0   0  14       86.83       41.77     42.64 o 
   1   0  14      571.35      457.71     96.59 o 
   2   0  14      114.84       35.68     46.12 o 
   3   0  14      398.11      304.56     85.28 o 
   4   0  14      367.22      414.20    102.68 o 
   5   0  14        9.93       -4.35     45.25 o 
   6   0  14       39.19       72.22     60.04 o 
 -17   1  14       27.41       22.79     43.48 o 
 -16   1  14      149.83      149.96     57.47 o 
 -15   1  14       48.58       58.12     44.35 o 
 -14   1  14       61.16       80.15     43.22 o 
 -13   1  14       43.22       75.97     42.15 o 
 -12   1  14      112.64      110.06     44.80 o 
 -11   1  14      247.75      178.43     43.06 o 
 -10   1  14      637.48      705.36     58.12 o 
  -9   1  14        1.00       -2.21     15.79 o 
  -8   1  14        1.11        8.75     18.87 o 
  -7   1  14       14.37        8.74     17.00 o 
  -6   1  14       51.23       45.20     19.67 o 
  -5   1  14       12.39       23.55     17.40 o 
  -4   1  14       44.04       43.93     19.27 o 
  -3   1  14        6.28        1.74     14.97 o 
  -2   1  14       59.36       39.16     19.07 o 
  -1   1  14      329.24      294.21     35.72 o 
   0   1  14      551.00      543.91     72.91 o 
   1   1  14      235.04      282.83     55.69 o 
   2   1  14       13.16       27.50     30.69 o 
   4   1  14        4.79        5.20     28.61 o 
   5   1  14        4.16       11.31     48.73 o 
   6   1  14       24.03       52.21     57.43 o 
 -17   2  14      420.97      377.93     79.13 o 
 -16   2  14      132.62      171.22     58.07 o 
 -15   2  14      776.05      787.52     96.51 o 
 -14   2  14       35.63       27.22     38.75 o 
 -13   2  14     1110.97     1165.03     97.01 o 
 -12   2  14       76.63       87.92     31.41 o 
 -11   2  14      731.59      863.20     64.45 o 
 -10   2  14      624.79      622.01     56.83 o 
  -9   2  14      916.04      988.39     64.37 o 
  -8   2  14     1722.21     1804.07     88.92 o 
  -7   2  14      575.65      545.22     42.17 o 
  -6   2  14     1718.43     1806.08     66.28 o 
  -5   2  14        9.89       32.24     19.00 o 
  -4   2  14       53.75       83.42     22.77 o 
  -3   2  14      595.21      713.09     59.17 o 
  -2   2  14     1228.85     1171.13     69.82 o 
  -1   2  14      522.61      372.92     49.21 o 
   0   2  14      605.65      572.15     73.64 o 
   1   2  14       48.11       29.78     30.85 o 
   2   2  14      179.15      172.22     49.66 o 
   3   2  14      169.86      156.98     49.92 o 
   4   2  14       41.64       98.50     42.98 o 
   5   2  14       48.23       29.00     36.14 o 
   6   2  14      111.49      148.25     51.64 o 
 -17   3  14        9.72       37.42     68.74 o 
 -16   3  14       98.62      161.49     57.41 o 
 -15   3  14      101.11       60.88     52.21 o 
 -14   3  14      121.96      152.24     53.77 o 
 -13   3  14       49.93       73.34     33.06 o 
 -12   3  14      302.47      381.02     51.33 o 
 -11   3  14        7.99       -6.71     20.71 o 
 -10   3  14       10.86       18.97     24.59 o 
  -9   3  14      136.64      100.87     30.47 o 
  -8   3  14       22.43       14.58     22.88 o 
  -7   3  14        9.88        7.81     20.15 o 
  -6   3  14        0.54       -4.65     18.58 o 
  -5   3  14       40.28       49.78     25.37 o 
  -4   3  14       24.56       45.63     25.55 o 
  -3   3  14       96.10       67.83     27.49 o 
  -2   3  14      733.71      713.39     63.11 o 
  -1   3  14       18.20       -0.58     23.97 o 
   0   3  14      227.51      207.82     42.15 o 
   1   3  14       31.67       19.14     38.29 o 
   2   3  14       83.47       67.27     36.92 o 
   3   3  14       18.12       46.12     49.60 o 
   4   3  14       30.43       14.70     32.88 o 
   5   3  14        0.14      -16.95     28.61 o 
 -16   4  14       13.23       71.35     71.35 o 
 -15   4  14      838.61      777.79     97.63 o 
 -14   4  14        6.73      -19.80     26.59 o 
 -13   4  14      712.28      781.94     71.34 o 
 -12   4  14       14.39        9.81     27.47 o 
 -11   4  14      374.66      389.31     67.27 o 
 -10   4  14       80.22       85.41     42.60 o 
  -9   4  14      445.21      376.98     64.30 o 
  -8   4  14      105.21      127.12     47.42 o 
  -7   4  14        1.28      -14.25     18.12 o 
  -6   4  14      253.77      205.05     38.25 o 
  -5   4  14      105.65       75.76     28.23 o 
  -4   4  14      242.87      263.38     43.58 o 
  -3   4  14      166.73      129.71     29.13 o 
  -2   4  14      143.03      145.21     30.94 o 
  -1   4  14      135.04      130.01     30.31 o 
   0   4  14      104.43       58.79     35.33 o 
   1   4  14      127.34      139.34     45.95 o 
   2   4  14       33.47        9.83     33.50 o 
   3   4  14      210.49      239.04     60.94 o 
   4   4  14       36.06       55.99     39.15 o 
   5   4  14       78.40       78.73     44.11 o 
 -15   5  14        0.86        3.71     30.61 o 
 -14   5  14      457.66      527.82     85.20 o 
 -13   5  14        1.39       33.88     36.80 o 
 -12   5  14      375.29      328.43     67.55 o 
 -11   5  14        1.89       -5.42     30.75 o 
 -10   5  14      363.88      475.46     75.99 o 
  -9   5  14       20.42       32.34     33.19 o 
  -8   5  14       60.11       81.17     39.77 o 
  -7   5  14      484.39      494.42     75.06 o 
  -6   5  14       73.17       99.25     31.13 o 
  -5   5  14      379.99      397.56     51.55 o 
  -4   5  14       30.96       15.84     23.28 o 
  -3   5  14      408.08      390.52     45.71 o 
  -2   5  14       43.85       34.05     23.75 o 
  -1   5  14       68.22       39.46     24.40 o 
   0   5  14       51.90       29.30     26.84 o 
   1   5  14       29.31      105.29     63.52 o 
   2   5  14       16.82       37.90     38.42 o 
   3   5  14       16.36      -12.65     33.07 o 
   4   5  14      140.32      131.40     73.09 o 
 -14   6  14       34.92       31.58     45.76 o 
 -13   6  14      361.34      389.40     76.80 o 
 -12   6  14       44.02       33.07     51.34 o 
 -11   6  14      263.04      253.48     64.18 o 
 -10   6  14       80.37       67.87     57.43 o 
  -9   6  14      145.94      169.13     59.17 o 
  -8   6  14        0.70      -29.70     28.22 o 
  -7   6  14       71.44       90.15     66.13 o 
  -6   6  14        0.95        5.05     32.09 o 
  -5   6  14        5.76       21.12     25.11 o 
  -4   6  14      119.63      105.73     34.98 o 
  -3   6  14       23.25        7.99     21.63 o 
  -2   6  14        1.33        4.23     21.20 o 
  -1   6  14       28.14       24.59     25.10 o 
   0   6  14        6.19       -5.09     32.45 o 
   1   6  14       67.75       30.32     40.27 o 
   2   6  14        7.25        5.68     33.45 o 
   3   6  14       39.05       77.97     46.45 o 
 -12   7  14      121.53       66.22     47.95 o 
 -11   7  14       35.36       50.04     44.30 o 
 -10   7  14       26.80       62.60     44.07 o 
  -9   7  14      350.31      397.78     77.75 o 
  -8   7  14      105.48      124.44     52.87 o 
  -7   7  14      397.35      380.38     74.21 o 
  -6   7  14        4.70        4.94     34.44 o 
  -5   7  14      135.76      132.35     51.51 o 
  -4   7  14       25.51       12.88     26.51 o 
  -3   7  14      215.76      215.10     47.40 o 
  -2   7  14      118.77       60.52     29.80 o 
  -1   7  14        4.68       -6.26     23.44 o 
   0   7  14       14.55       34.53     39.07 o 
   1   7  14        3.29       16.53     55.69 o 
  -9   8  14        0.22       27.85     58.30 o 
  -8   8  14        0.26       -4.72     39.04 o 
  -7   8  14        0.05       15.27     36.92 o 
  -5   8  14        0.20       20.88     53.95 o 
  -4   8  14       15.53       14.60     36.90 o 
  -3   8  14        0.72       13.82     39.94 o 
  -2   8  14        4.85       12.39     30.57 o 
 -17   1  15      716.73      659.43     97.81 o 
 -16   1  15       45.53       68.23     48.06 o 
 -15   1  15      945.47     1112.92    105.98 o 
 -14   1  15       17.03       78.52     47.08 o 
 -13   1  15      103.08      152.85     50.89 o 
 -12   1  15      833.59     1116.21    135.31 o 
 -11   1  15       69.93       65.46     29.57 o 
 -10   1  15     1518.00     1592.79     79.68 o 
  -9   1  15      140.66      154.02     28.52 o 
  -8   1  15     3580.44     3463.78     93.02 o 
  -7   1  15      121.45       92.70     24.53 o 
  -6   1  15     2112.37     2133.11     74.35 o 
  -5   1  15      505.80      519.60     43.75 o 
  -4   1  15      680.65      762.52     50.15 o 
  -3   1  15        7.58       39.19     20.26 o 
  -2   1  15       49.38       20.10     18.63 o 
  -1   1  15     1430.10     1634.81     84.05 o 
   0   1  15        1.16       50.47     46.12 o 
   1   1  15     1211.48     1243.86     98.13 o 
   2   1  15       21.19       11.31     46.12 o 
   3   1  15      344.28      362.03     70.29 o 
   4   1  15        2.79       15.34     35.52 o 
   5   1  15       18.33       45.25     60.04 o 
 -17   2  15        0.87       34.81     43.07 o 
 -16   2  15      183.38      144.81     57.49 o 
 -15   2  15      218.90      194.44     60.07 o 
 -14   2  15       70.33       55.69     53.95 o 
 -13   2  15      100.96       60.13     43.48 o 
 -12   2  15      285.58      243.92     44.58 o 
 -11   2  15        3.33       13.75     24.71 o 
 -10   2  15      230.41      223.45     41.55 o 
  -9   2  15      361.95      397.53     48.60 o 
  -8   2  15      110.79       81.30     24.61 o 
  -7   2  15      301.11      275.39     35.37 o 
  -6   2  15      204.09      158.86     29.39 o 
  -5   2  15      715.21      625.80     57.05 o 
  -4   2  15        4.56        3.80     20.11 o 
  -3   2  15        0.47        4.72     20.71 o 
  -2   2  15       16.93       52.08     33.57 o 
  -1   2  15      105.06       50.59     28.22 o 
   0   2  15       92.12       96.99     41.53 o 
   1   2  15       48.56       45.25     49.60 o 
   2   2  15       31.57       37.42     46.99 o 
   3   2  15        1.21       28.72     50.47 o 
   5   2  15        5.53       10.44     49.60 o 
 -16   3  15        6.62      -12.39     37.75 o 
 -15   3  15       95.94      207.24     59.36 o 
 -14   3  15       75.96      147.05     53.01 o 
 -13   3  15      292.26      291.90     49.68 o 
 -12   3  15      601.79      625.76     63.50 o 
 -11   3  15        0.99       -3.50     25.25 o 
 -10   3  15      492.30      560.75     58.11 o 
  -9   3  15       34.37       10.88     30.07 o 
  -8   3  15     1408.51     1303.24     95.70 o 
  -7   3  15      625.40      561.97     54.53 o 
  -6   3  15      929.47      938.13     64.93 o 
  -5   3  15      391.22      356.31     48.31 o 
  -4   3  15      130.50      158.34     35.99 o 
  -3   3  15      195.36      248.54     44.48 o 
  -2   3  15     1055.13      954.29     70.35 o 
  -1   3  15      810.86      906.06     73.90 o 
   0   3  15       46.59       20.84     33.33 o 
   1   3  15      190.28      199.55     42.98 o 
   2   3  15       25.75        0.00     40.03 o 
   3   3  15       42.00       68.82     40.11 o 
   4   3  15       34.10        5.54     33.31 o 
 -16   4  15        3.90        8.02     40.02 o 
 -15   4  15       29.86       17.15     43.63 o 
 -14   4  15       54.22       85.56     44.29 o 
 -13   4  15        6.14       19.01     34.91 o 
 -12   4  15      322.89      282.84     62.94 o 
 -11   4  15      832.77      736.10     86.70 o 
 -10   4  15      457.25      376.93     66.99 o 
  -9   4  15       18.61       41.77     46.12 o 
  -8   4  15       12.09       28.77     30.73 o 
  -7   4  15      867.10      770.76     61.93 o 
  -6   4  15       26.98       26.06     24.73 o 
  -5   4  15      382.86      382.70     51.09 o 
  -4   4  15      143.66      125.32     34.27 o 
  -3   4  15      240.86      283.76     47.14 o 
  -2   4  15      137.53      152.55     38.13 o 
  -1   4  15      109.50      121.60     36.61 o 
   0   4  15      141.07      169.90     50.12 o 
   1   4  15       22.50      -16.28     25.89 o 
   2   4  15        0.65      -15.66     40.90 o 
   4   4  15       46.35       62.65     62.65 o 
 -15   5  15       42.89       84.99     46.36 o 
 -14   5  15       44.32       48.01     42.15 o 
 -13   5  15        0.94       11.68     36.78 o 
 -12   5  15       54.18       46.25     38.68 o 
 -11   5  15       63.95      107.03     61.78 o 
 -10   5  15      679.41      636.92     85.56 o 
  -9   5  15        8.71       -4.50     30.07 o 
  -8   5  15      544.74      544.34     79.98 o 
  -7   5  15      107.59       53.04     38.26 o 
  -6   5  15     1257.67     1295.90     79.31 o 
  -5   5  15      377.01      358.15     51.22 o 
  -4   5  15      412.50      453.73     58.36 o 
  -3   5  15       93.43       90.33     29.96 o 
  -2   5  15       97.10       86.18     33.82 o 
  -1   5  15        2.47      -14.11     23.31 o 
   0   5  15       32.88       25.24     48.73 o 
   1   5  15       94.99      106.80     45.32 o 
   2   5  15        4.83       11.31     49.60 o 
   3   5  15       14.59       15.99     37.13 o 
 -13   6  15      117.58       75.71     71.35 o 
 -12   6  15       95.53       70.33     45.15 o 
 -11   6  15       85.59      114.63     52.39 o 
 -10   6  15       30.40       18.30     34.66 o 
  -9   6  15      317.40      242.29     63.58 o 
  -8   6  15       25.95        7.94     34.05 o 
  -7   6  15      233.02      248.81     61.82 o 
  -6   6  15      149.17      155.42     53.49 o 
  -5   6  15       45.61       57.46     30.31 o 
  -4   6  15      143.41      182.12     42.79 o 
  -3   6  15       41.85       44.43     30.09 o 
  -2   6  15      161.70      177.95     38.46 o 
  -1   6  15        4.02      -11.62     21.69 o 
   0   6  15       42.55       57.58     40.60 o 
   1   6  15       20.25       48.15     41.18 o 
 -11   7  15        1.79       16.10     42.40 o 
 -10   7  15      175.27      177.49     58.64 o 
  -9   7  15       34.79       31.21     40.88 o 
  -8   7  15      176.61      246.19     64.53 o 
  -7   7  15       26.26       78.32     57.43 o 
  -6   7  15      208.08      280.03     65.97 o 
  -5   7  15        4.48        9.92     36.51 o 
  -4   7  15      187.58      197.93     60.68 o 
  -3   7  15        2.07       23.76     25.37 o 
  -2   7  15        2.08        2.23     27.35 o 
  -1   7  15       69.72       47.33     33.46 o 
  -7   8  15      138.61      164.43     60.32 o 
  -6   8  15        9.25       17.40     58.30 o 
 -17   0  16     1125.39     1109.48    168.81 o 
 -16   0  16        9.04       33.07     65.26 o 
 -15   0  16      896.27     1110.35    160.98 o 
 -14   0  16       29.58       43.51     59.17 o 
 -13   0  16       14.59        6.96     54.82 o 
 -12   0  16       72.01        9.57     46.12 o 
 -11   0  16      191.96      163.59     69.61 o 
 -10   0  16      253.60      244.66     50.76 o 
  -9   0  16      342.52      400.19     59.53 o 
  -8   0  16      662.12      596.60    112.25 o 
  -7   0  16     1775.55     1769.21    100.24 o 
  -6   0  16      151.61      176.55     44.45 o 
  -5   0  16      637.15      711.58     72.68 o 
  -4   0  16        3.04       -8.76     23.07 o 
  -3   0  16      370.83      455.62     63.28 o 
  -2   0  16      953.86     1158.17     86.79 o 
  -1   0  16      823.46      797.08    123.57 o 
   0   0  16      368.42      402.02    100.07 o 
   1   0  16      545.63      489.91    110.51 o 
   2   0  16      427.51      668.30    129.66 o 
   3   0  16       21.10        9.57     48.73 o 
   4   0  16       82.54      179.26     81.80 o 
 -17   1  16        2.50        6.09     58.30 o 
 -16   1  16       65.91        0.03     40.13 o 
 -15   1  16      106.06       99.99     52.87 o 
 -14   1  16        0.54       30.64     39.25 o 
 -13   1  16       45.00       74.84     62.65 o 
 -12   1  16       50.05       23.10     37.29 o 
 -11   1  16       50.86       31.31     27.36 o 
 -10   1  16       11.41       10.27     22.71 o 
  -9   1  16      288.89      306.82     37.46 o 
  -8   1  16       94.69       96.58     26.25 o 
  -7   1  16        3.52      -11.27     17.65 o 
  -6   1  16       18.95       -6.23     16.70 o 
  -5   1  16      109.87      145.15     29.00 o 
  -4   1  16       10.46        7.80     20.35 o 
  -3   1  16       22.56       20.34     19.36 o 
  -2   1  16       72.52      121.39     41.84 o 
  -1   1  16       76.56       79.10     31.65 o 
   0   1  16       32.02       66.13     52.21 o 
   1   1  16       51.41       51.24     38.42 o 
   2   1  16        7.36       -3.48     45.25 o 
   3   1  16       10.90       49.60     52.21 o 
   4   1  16        0.74        2.87     34.05 o 
 -17   2  16      507.76      571.84     94.73 o 
 -16   2  16       25.72        4.92     39.52 o 
 -15   2  16       42.67       62.54     46.45 o 
 -14   2  16       96.19       86.76     47.00 o 
 -13   2  16        0.56      -12.33     35.28 o 
 -12   2  16      314.65      278.27     47.30 o 
 -11   2  16       14.69       28.69     27.65 o 
 -10   2  16      348.25      358.03     49.75 o 
  -9   2  16      457.41      528.36     55.86 o 
  -8   2  16      275.73      319.28     38.54 o 
  -7   2  16      722.65      760.74     51.48 o 
  -6   2  16      218.47      265.89     42.49 o 
  -5   2  16      475.56      520.05     55.82 o 
  -4   2  16      134.55      135.80     35.02 o 
  -3   2  16      448.80      514.52     58.50 o 
  -2   2  16      264.14      355.82     52.26 o 
  -1   2  16     1042.52     1022.54     76.69 o 
   0   2  16      219.22      273.04     61.11 o 
   1   2  16       77.20       90.56     46.55 o 
   2   2  16      202.23      271.92     63.96 o 
   3   2  16       18.54       32.20     50.47 o 
   4   2  16       56.14       69.74     45.36 o 
 -16   3  16       85.39       94.47     51.41 o 
 -15   3  16       57.80       25.20     40.91 o 
 -14   3  16       21.96       38.29     60.91 o 
 -13   3  16      348.52      353.58     53.99 o 
 -12   3  16      186.12      181.16     42.98 o 
 -11   3  16      264.14      295.70     48.90 o 
 -10   3  16      103.05       98.90     42.21 o 
  -9   3  16       36.62       36.43     35.12 o 
  -8   3  16      129.46       50.29     36.54 o 
  -7   3  16       55.78       74.87     29.34 o 
  -6   3  16       21.77       31.17     25.41 o 
  -5   3  16       71.99       86.12     33.22 o 
  -4   3  16      137.55      122.37     34.99 o 
  -3   3  16      212.42      220.09     44.50 o 
  -2   3  16      283.00      288.95     48.98 o 
  -1   3  16      480.27      410.62     58.56 o 
   0   3  16       33.75       24.68     31.93 o 
   1   3  16       80.83       51.98     30.78 o 
   2   3  16       49.12       41.85     38.02 o 
   3   3  16       75.52       60.44     42.76 o 
 -15   4  16        2.20       -2.61     55.69 o 
 -14   4  16       49.25       76.06     45.77 o 
 -13   4  16       46.71       24.25     36.67 o 
 -12   4  16      341.83      344.04     68.32 o 
 -11   4  16       70.05       72.33     42.76 o 
 -10   4  16       53.27       60.68     40.75 o 
  -9   4  16       36.65       23.20     32.30 o 
  -8   4  16      338.83      417.66     69.84 o 
  -7   4  16       90.90       87.92     30.73 o 
  -6   4  16        8.67       22.56     19.46 o 
  -5   4  16      138.54      189.70     34.24 o 
  -4   4  16      307.31      259.01     46.73 o 
  -3   4  16      325.09      307.25     50.32 o 
  -2   4  16       86.08       95.12     36.82 o 
  -1   4  16       65.33       57.10     30.99 o 
   0   4  16      237.19      268.22     61.56 o 
   1   4  16      106.78       81.02     42.50 o 
   2   4  16      118.25      147.80     65.70 o 
   3   4  16        2.73       23.74     38.75 o 
 -14   5  16      106.78      124.19     53.27 o 
 -13   5  16      136.84      116.61     53.27 o 
 -12   5  16       32.17       39.16     54.82 o 
 -11   5  16      469.94      538.07     83.51 o 
 -10   5  16        8.37       -3.92     31.68 o 
  -9   5  16       83.32       42.46     38.63 o 
  -8   5  16        3.50      -15.12     29.87 o 
  -7   5  16      236.60      246.58     61.24 o 
  -6   5  16       69.47       70.74     31.23 o 
  -5   5  16       41.80       39.25     29.06 o 
  -4   5  16      453.51      431.34     57.99 o 
  -3   5  16        0.57      -13.27     28.85 o 
  -2   5  16      208.74      216.16     46.98 o 
  -1   5  16       54.83       60.37     34.38 o 
   0   5  16        8.17       18.27     36.30 o 
   1   5  16        3.73       -7.83     40.03 o 
 -13   6  16        4.38        9.80     36.68 o 
 -12   6  16      229.22      334.46     72.91 o 
 -11   6  16        2.78      -10.44     46.99 o 
 -10   6  16      150.36      164.34     55.21 o 
  -9   6  16       40.98       12.89     35.38 o 
  -8   6  16       29.95       25.31     37.78 o 
  -7   6  16       17.74       22.62     52.21 o 
  -6   6  16       69.44       76.17     45.20 o 
  -5   6  16       22.93       32.48     37.04 o 
  -4   6  16        0.34       -8.85     24.38 o 
  -3   6  16       18.09       16.53     36.30 o 
  -2   6  16       89.00       71.37     46.99 o 
  -1   6  16      116.51      105.21     48.23 o 
   0   6  16       72.56       56.49     42.44 o 
 -10   7  16        4.67      -25.24     49.60 o 
  -9   7  16       27.92       34.98     43.30 o 
  -8   7  16       60.33        7.64     37.13 o 
  -7   7  16        2.75       26.11     53.95 o 
  -6   7  16      114.49       83.80     45.71 o 
  -5   7  16        0.07      -14.07     34.66 o 
  -4   7  16      133.59      195.34     59.32 o 
  -3   7  16        2.13        0.68     36.30 o 
 -17   1  17      222.02      241.94     68.36 o 
 -16   1  17      172.34      185.98     62.34 o 
 -15   1  17       27.53      -12.75     37.47 o 
 -14   1  17      355.17      434.26     93.11 o 
 -12   1  17      659.24      775.56     88.81 o 
 -11   1  17      396.17      351.48     51.00 o 
 -10   1  17      991.18     1088.84     72.94 o 
  -9   1  17      392.76      423.91     44.46 o 
  -8   1  17     1087.64      932.34     56.34 o 
  -7   1  17      920.81      911.07     55.71 o 
  -6   1  17      216.43      188.97     33.26 o 
  -5   1  17       11.70       14.04     19.23 o 
  -4   1  17      100.00      105.70     39.32 o 
  -3   1  17        1.73       14.49     31.65 o 
  -2   1  17      107.84       64.42     30.40 o 
  -1   1  17       41.29       28.88     33.50 o 
   0   1  17      186.50      169.68     53.09 o 
   1   1  17        0.05       39.16     49.60 o 
   2   1  17      167.09      136.56     51.29 o 
   3   1  17       31.25       41.24     40.73 o 
 -16   2  17      134.98       97.50     56.00 o 
 -15   2  17       16.84       -9.16     40.02 o 
 -14   2  17       37.30       63.76     46.95 o 
 -13   2  17        0.86        1.95     37.81 o 
 -12   2  17       66.28       54.35     32.43 o 
 -11   2  17        3.71       -2.59     25.36 o 
 -10   2  17        2.14       13.07     24.79 o 
  -9   2  17       22.21       10.73     23.93 o 
  -8   2  17      104.11       95.62     30.72 o 
  -7   2  17       23.18       35.96     25.53 o 
  -6   2  17      211.55      181.76     38.74 o 
  -5   2  17       21.34        4.39     22.76 o 
  -4   2  17       54.24        7.48     24.05 o 
  -3   2  17       45.14       72.31     38.63 o 
  -2   2  17        0.36      -17.70     27.36 o 
  -1   2  17        0.17       13.31     31.36 o 
   0   2  17        0.79        7.18     31.47 o 
   1   2  17       47.20       63.78     40.48 o 
   2   2  17        3.34       15.66     52.21 o 
   3   2  17        0.14       -5.72     36.58 o 
 -16   3  17      123.79       87.33     55.07 o 
 -15   3  17        4.84       -7.83     55.69 o 
 -14   3  17      249.16      264.74     80.06 o 
 -13   3  17        6.91       -6.68     36.92 o 
 -12   3  17     1097.66     1108.75    180.56 o 
 -11   3  17      210.52      236.53     59.34 o 
 -10   3  17      150.91      165.85     52.91 o 
  -9   3  17        7.69       11.31     42.64 o 
  -8   3  17      528.15      539.74     77.07 o 
  -7   3  17        3.19        8.46     22.15 o 
  -6   3  17        0.03      -16.82     19.95 o 
  -5   3  17        2.29       -2.01     22.25 o 
  -4   3  17      259.61      255.95     46.76 o 
  -3   3  17      168.90      196.31     42.99 o 
  -2   3  17      108.97       95.73     43.57 o 
  -1   3  17       48.03       29.82     28.93 o 
   0   3  17      129.02       55.13     78.75 o 
   1   3  17       11.50      -14.46     30.07 o 
   2   3  17       21.54       25.10     38.98 o 
 -14   4  17      146.57      165.97     54.03 o 
 -13   4  17      357.50      409.86     78.75 o 
 -12   4  17      131.37       58.87     42.21 o 
 -11   4  17      104.38      145.71     50.76 o 
 -10   4  17      144.54      154.19     50.12 o 
  -9   4  17        5.65        6.25     33.21 o 
  -8   4  17       49.97       58.97     39.64 o 
  -7   4  17       83.54       55.85     38.98 o 
  -6   4  17       77.43       45.96     24.18 o 
  -5   4  17        0.05        0.57     20.05 o 
  -4   4  17      245.87      212.61     48.68 o 
  -3   4  17       70.98       90.49     42.68 o 
  -2   4  17      176.77      212.89     46.06 o 
  -1   4  17      118.34      100.00     37.99 o 
   0   4  17        8.05        0.00     47.86 o 
   1   4  17        2.97        6.09     44.38 o 
 -14   5  17      149.98      170.97     59.93 o 
 -13   5  17        5.47      -25.40     43.07 o 
 -12   5  17      167.35      162.80     56.61 o 
 -11   5  17        0.43       15.55     35.54 o 
 -10   5  17       76.71       73.97     61.78 o 
  -9   5  17       34.30       36.48     39.64 o 
  -8   5  17       90.43       76.72     43.36 o 
  -7   5  17        9.04      -10.99     31.03 o 
  -6   5  17       43.23       17.84     36.30 o 
  -5   5  17      149.72      156.57     41.12 o 
  -4   5  17       84.94       64.23     32.90 o 
  -3   5  17       59.78       65.36     35.67 o 
  -2   5  17       73.23       63.14     35.75 o 
  -1   5  17       13.71       23.35     36.05 o 
   0   5  17        0.58        9.57     45.25 o 
 -12   6  17       23.61      -14.19     35.96 o 
 -11   6  17      152.55      158.64     59.34 o 
 -10   6  17      128.57      180.67     61.11 o 
  -9   6  17      167.53      182.88     57.98 o 
  -8   6  17       72.35       90.90     47.57 o 
  -7   6  17       45.89        6.54     35.12 o 
  -6   6  17      121.63       96.39     46.62 o 
  -5   6  17       41.24       20.97     40.90 o 
  -4   6  17       84.86       56.36     34.21 o 
  -3   6  17        1.67       -2.56     27.37 o 
  -2   6  17       13.23       -2.54     28.55 o 
  -8   7  17        0.55      -26.98     53.08 o 
  -7   7  17       32.36       16.87     42.34 o 
  -6   7  17       17.98        1.88     39.60 o 
 -16   0  18      617.02      831.89    153.15 o 
 -15   0  18      336.34      374.18    111.38 o 
 -14   0  18      489.95      550.82    126.18 o 
 -13   0  18       37.26       71.35     65.26 o 
 -12   0  18      416.28      523.85    113.99 o 
 -11   0  18      563.07      685.70    121.82 o 
 -10   0  18       83.66       95.88     52.21 o 
  -9   0  18      350.59      375.73     63.31 o 
  -8   0  18       41.71       35.48     31.98 o 
  -7   0  18      792.65      698.59     77.83 o 
  -6   0  18      126.35      115.53     42.40 o 
  -5   0  18      119.68      126.04     43.30 o 
  -4   0  18      844.38      804.81     84.05 o 
  -3   0  18      351.04      372.13     64.53 o 
  -2   0  18      229.02      234.99     77.01 o 
  -1   0  18        5.48       -3.48     47.86 o 
   0   0  18      277.87      390.71    104.42 o 
   1   0  18       17.00       -0.87     48.73 o 
   2   0  18      110.48      126.18     75.71 o 
 -16   1  18        0.38        2.31     42.86 o 
 -15   1  18        7.85       59.17     61.78 o 
 -14   1  18        0.41      -25.24     48.73 o 
 -13   1  18       69.89       71.97     47.19 o 
 -11   1  18        3.85       -7.21     25.15 o 
 -10   1  18        6.31       -1.54     24.99 o 
  -9   1  18       81.60       73.81     25.76 o 
  -8   1  18      211.77      257.16     37.78 o 
  -7   1  18        0.14        7.13     19.44 o 
  -6   1  18       96.84       95.63     28.00 o 
  -5   1  18        1.08      -14.63     20.90 o 
  -4   1  18        0.48       15.64     25.93 o 
  -3   1  18        9.16        4.67     24.43 o 
  -2   1  18       14.24       18.86     26.56 o 
  -1   1  18        0.58       -4.35     41.77 o 
   0   1  18        0.53      -17.55     31.76 o 
   1   1  18       14.52        1.93     34.66 o 
   2   1  18       19.31      -18.56     36.67 o 
 -16   2  18      149.72      217.31     78.75 o 
 -15   2  18       93.83       70.04     48.68 o 
 -14   2  18       73.16       61.19     47.66 o 
 -13   2  18      214.41      302.85     68.00 o 
 -12   2  18      192.70      194.21     53.08 o 
 -11   2  18      628.06      758.56     69.95 o 
 -10   2  18       24.93       24.89     26.62 o 
  -9   2  18      530.73      538.70     77.07 o 
  -8   2  18        2.32        4.66     24.67 o 
  -7   2  18      297.22      196.18     40.87 o 
  -6   2  18      480.95      394.88     53.73 o 
  -5   2  18      171.27      236.11     45.01 o 
  -4   2  18      312.34      279.74     48.98 o 
  -3   2  18      379.70      431.55     59.29 o 
  -2   2  18      478.98      518.82     65.49 o 
  -1   2  18       25.92       13.88     32.54 o 
   0   2  18       91.09      104.31     47.37 o 
   1   2  18       12.22        1.63     33.65 o 
 -15   3  18        1.30       20.01     60.04 o 
 -14   3  18        0.37       17.40     62.65 o 
 -13   3  18       29.58       51.95     40.32 o 
 -12   3  18      209.29      281.85     65.42 o 
 -11   3  18        0.19       -7.25     32.09 o 
 -10   3  18      223.41      262.52     62.03 o 
  -9   3  18       31.82       -2.68     32.80 o 
  -8   3  18      133.00      151.26     49.79 o 
  -7   3  18       18.78       13.14     30.47 o 
  -6   3  18      179.11      189.41     42.83 o 
  -5   3  18       41.19       49.29     29.00 o 
  -4   3  18      116.66      141.57     49.83 o 
  -3   3  18      102.11       62.08     39.15 o 
  -2   3  18       22.16       22.72     35.18 o 
  -1   3  18        1.74       24.64     36.51 o 
   0   3  18        5.67       -4.57     25.59 o 
   1   3  18        4.56      -14.09     32.19 o 
 -14   4  18        8.95      -52.21     46.12 o 
 -13   4  18       55.18       65.50     46.79 o 
 -12   4  18      122.78      138.80     51.24 o 
 -11   4  18      471.73      573.12     87.76 o 
 -10   4  18       32.21      -17.08     34.67 o 
  -9   4  18      469.93      487.89     79.13 o 
  -8   4  18       59.39       67.00     42.34 o 
  -7   4  18       75.51       74.25     43.47 o 
  -6   4  18      143.92      113.11     30.60 o 
  -5   4  18      114.30      164.26     34.77 o 
  -4   4  18      111.68      122.98     39.83 o 
  -3   4  18      182.90      227.20     48.84 o 
  -2   4  18       71.78       51.57     33.31 o 
  -1   4  18        7.62       -0.51     32.30 o 
   0   4  18        0.67      -10.88     35.69 o 
 -13   5  18       34.24       51.22     44.70 o 
 -12   5  18      156.82      235.20     64.86 o 
 -11   5  18       48.79       10.22     35.40 o 
 -10   5  18      414.80      474.53     84.52 o 
  -9   5  18        3.45        4.72     34.08 o 
  -8   5  18      163.61      224.47     63.30 o 
  -7   5  18        4.38      -26.98     43.51 o 
  -6   5  18       11.18       77.45     66.13 o 
  -5   5  18      131.83      102.02     38.21 o 
  -4   5  18       80.57       68.20     34.61 o 
  -3   5  18      177.77      169.50     46.22 o 
  -2   5  18        0.02        3.30     35.01 o 
 -10   6  18        4.66       -5.22     51.34 o 
  -9   6  18      159.11      287.16    103.55 o 
  -8   6  18       34.52       59.22     45.22 o 
  -7   6  18       62.17       82.42     51.51 o 
  -6   6  18        4.43        8.25     37.91 o 
  -5   6  18      326.84      320.72     74.61 o 
  -4   6  18       25.36       15.66     47.86 o 
 -16   1  19      147.19      195.07     68.74 o 
 -15   1  19       79.59       40.03     61.78 o 
 -14   1  19        9.83       37.42     64.39 o 
 -13   1  19      153.75      163.80     60.91 o 
 -12   1  19        1.97      -18.27     35.68 o 
 -11   1  19      144.59      151.79     41.02 o 
 -10   1  19       18.93       38.02     29.85 o 
  -9   1  19      193.33      237.50     38.17 o 
  -8   1  19      512.62      558.27     53.08 o 
  -7   1  19       45.15       47.60     28.66 o 
  -6   1  19      870.27      972.26     77.11 o 
  -5   1  19        1.18       -6.87     29.98 o 
  -4   1  19      273.76      291.96     64.30 o 
  -3   1  19        8.52       15.66     48.73 o 
  -2   1  19      222.94      308.19     54.05 o 
  -1   1  19       75.85        9.57     49.60 o 
   0   1  19       62.22       63.68     43.73 o 
 -15   2  19       46.00       53.08     48.61 o 
 -14   2  19       16.12       14.78     41.18 o 
 -13   2  19       69.39      107.34     53.89 o 
 -12   2  19       19.69       31.66     30.26 o 
 -11   2  19      151.87       75.76     42.68 o 
 -10   2  19        0.96       16.53     39.16 o 
  -9   2  19        6.97       20.01     46.12 o 
  -8   2  19       16.63        4.79     33.43 o 
  -7   2  19        0.52        5.30     24.58 o 
  -6   2  19       13.27        5.99     28.84 o 
  -5   2  19       12.56        6.91     24.65 o 
  -4   2  19       21.04      -11.31     46.99 o 
  -3   2  19        0.72        2.42     25.81 o 
  -2   2  19       17.58        8.75     25.19 o 
  -1   2  19       17.96       19.14     50.47 o 
   0   2  19        1.31        6.09     55.69 o 
 -14   3  19       34.22        0.00     59.17 o 
 -13   3  19      241.46      217.42     61.82 o 
 -12   3  19       20.94       28.54     40.05 o 
 -11   3  19       91.15      139.66     51.69 o 
 -10   3  19       40.87       -5.76     34.31 o 
  -9   3  19      151.83      136.72     50.69 o 
  -8   3  19       14.50       43.19     39.07 o 
  -7   3  19        5.48       15.74     32.81 o 
  -6   3  19      317.44      304.37     52.90 o 
  -5   3  19        6.05       -4.53     23.30 o 
  -4   3  19      108.70      117.78     39.12 o 
  -3   3  19        4.25        7.01     32.96 o 
  -2   3  19      385.93      380.10     61.76 o 
  -1   3  19      184.83      152.12     54.72 o 
 -13   4  19       71.30       87.99     49.30 o 
 -12   4  19      178.09      194.21     60.68 o 
 -11   4  19       19.10       13.74     35.25 o 
 -10   4  19       26.45       43.58     40.35 o 
  -9   4  19        1.94      -29.59     39.16 o 
  -8   4  19       13.52       -3.11     33.87 o 
  -6   4  19       10.93      -15.30     26.37 o 
  -5   4  19       55.72       78.98     30.01 o 
  -4   4  19        0.22       -9.14     23.07 o 
  -3   4  19      238.97      242.85     52.37 o 
  -2   4  19       87.44      108.72     41.43 o 
 -12   5  19       69.59       58.70     44.40 o 
 -11   5  19      213.07      199.56     64.19 o 
  -9   5  19        1.45        2.78     35.01 o 
  -8   5  19       17.88        2.78     37.04 o 
  -7   5  19       12.11        0.00     53.95 o 
  -6   5  19      180.20      185.97     60.91 o 
  -5   5  19        0.46       -8.42     28.26 o 
  -4   5  19       74.17      114.35     41.90 o 
 -15   0  20      398.67      296.73    103.55 o 
 -14   0  20        7.81      -22.62     53.08 o 
 -13   0  20      782.46      799.69    140.97 o 
 -12   0  20        6.27        2.61     54.82 o 
 -11   0  20      353.05      405.50    106.16 o 
 -10   0  20       28.84       33.47     35.29 o 
  -9   0  20       70.14       67.17     39.66 o 
  -8   0  20      245.61      216.25     55.07 o 
  -7   0  20       74.07       28.72     50.47 o 
  -6   0  20      281.28      276.18     60.88 o 
  -5   0  20        1.21       12.18     50.47 o 
  -4   0  20        5.58       -9.57     40.03 o 
  -3   0  20       15.89       -0.87     45.25 o 
  -2   0  20       21.18       23.49     53.95 o 
 -15   1  20        0.31      -26.39     36.14 o 
 -14   1  20        0.84        3.48     57.43 o 
 -13   1  20        4.01       46.12     60.91 o 
 -12   1  20        0.05      -18.71     37.53 o 
 -11   1  20       58.03       41.20     32.03 o 
 -10   1  20        2.96        6.33     25.88 o 
  -9   1  20       55.78       65.17     31.84 o 
  -8   1  20       16.99       38.48     35.28 o 
  -7   1  20        0.07        4.25     29.90 o 
  -6   1  20        5.36       27.20     28.28 o 
  -5   1  20       59.34       31.04     30.36 o 
  -4   1  20       14.93       12.32     28.31 o 
  -3   1  20        6.79        9.23     34.66 o 
  -2   1  20        2.64      -10.32     31.36 o 
  -1   1  20       25.88        8.43     38.47 o 
 -14   2  20        7.40       -2.96     39.98 o 
 -13   2  20      319.59      289.77    104.42 o 
 -12   2  20       11.51       16.72     35.01 o 
 -11   2  20       54.58       67.74     41.37 o 
 -10   2  20        1.72      -17.84     30.60 o 
  -9   2  20      173.70      165.26     53.15 o 
  -8   2  20      134.40      145.17     40.48 o 
  -7   2  20        1.40       16.77     38.29 o 
  -6   2  20      181.44      187.82     66.83 o 
  -5   2  20        5.57       -4.21     24.84 o 
  -4   2  20       17.73        4.22     26.38 o 
  -3   2  20       31.91       64.12     35.98 o 
  -2   2  20       15.25        1.74     46.99 o 
 -14   3  20       36.79        2.61     63.52 o 
 -13   3  20       47.21       84.64     47.66 o 
 -12   3  20       96.80       47.82     43.22 o 
 -11   3  20      181.92      226.52     60.08 o 
 -10   3  20        5.37       13.92     53.08 o 
  -9   3  20        0.36        3.48     33.95 o 
  -8   3  20       57.47        0.87     43.51 o 
  -7   3  20       50.77       38.61     30.65 o 
  -6   3  20        1.54       -8.59     25.60 o 
  -5   3  20       68.82      100.56     39.41 o 
  -4   3  20       12.75       34.81     53.95 o 
  -3   3  20       74.75       81.72     48.94 o 
 -12   4  20        0.15       23.26     41.26 o 
 -11   4  20      107.37       67.13     47.98 o 
 -10   4  20        3.01        2.61     46.99 o 
  -9   4  20       15.35       -7.83     53.95 o 
  -8   4  20      154.44      120.77     52.46 o 
  -7   4  20        8.02        7.91     37.34 o 
  -6   4  20       93.50       82.74     31.37 o 
  -5   4  20        4.51       14.61     26.38 o 
  -4   4  20        1.06        2.48     29.71 o 
  -9   5  20       32.45       47.86     67.00 o 
  -8   5  20        7.47       21.92     44.10 o 
  -7   5  20       87.61       45.54     43.90 o 
 -14   1  21       16.12      -22.97     39.68 o 
 -13   1  21      118.09      138.17     58.29 o 
 -12   1  21       34.97       81.52     50.41 o 
 -11   1  21        0.34        1.74     44.38 o 
 -10   1  21      256.56      320.23     90.50 o 
  -9   1  21       23.65       15.18     28.15 o 
  -8   1  21      412.40      448.53     61.86 o 
  -7   1  21      100.34      107.73     38.77 o 
  -6   1  21      208.91      229.07     49.19 o 
  -5   1  21       80.53       77.83     35.79 o 
  -4   1  21       70.12       62.65     35.27 o 
  -3   1  21       61.91       41.20     43.63 o 
 -13   2  21        1.49      -24.36     56.56 o 
 -12   2  21       77.01       82.90     46.31 o 
 -11   2  21       75.63       89.43     46.92 o 
 -10   2  21        5.83       19.56     37.84 o 
  -9   2  21       43.33       87.89     69.61 o 
  -8   2  21        1.73      -17.72     31.51 o 
  -7   2  21       12.63       -4.95     27.49 o 
  -6   2  21        0.08       -0.74     26.40 o 
  -5   2  21       23.20       17.77     29.91 o 
  -4   2  21        2.41       12.14     30.70 o 
 -12   3  21      202.06      254.99     65.20 o 
 -11   3  21       16.37        5.72     36.85 o 
 -10   3  21       44.11      -13.05     58.30 o 
  -9   3  21       35.15       47.01     43.35 o 
  -8   3  21      450.19      442.89     99.64 o 
  -7   3  21        0.20      -13.80     32.26 o 
  -6   3  21      127.77      100.60     41.80 o 
  -5   3  21       48.55       34.09     34.08 o 
  -9   4  21        8.89       -3.82     37.00 o 
  -8   4  21        0.31       26.36     43.30 o 
 -12   0  22      168.53      115.73     78.32 o 
 -11   0  22       42.34       60.04     66.13 o 
 -10   0  22      199.71      221.79     73.53 o 
  -9   0  22       69.24       87.27     47.08 o 
  -8   0  22       98.60      177.52     79.19 o 
  -6   0  22       30.80       33.07     60.91 o 
 -12   1  22       13.80       18.27     61.78 o 
 -11   1  22        1.76      -18.27     36.42 o 
 -10   1  22       15.61        3.48     54.82 o 
  -9   1  22        2.81       -0.89     31.98 o 
  -8   1  22       13.94       46.12     59.17 o 
  -7   1  22        0.01       19.81     30.79 o 
  -6   1  22        8.84       15.13     39.25 o 
 -11   2  22       98.82       83.34     48.27 o 
 -10   2  22       30.55       51.34     67.87 o 
  -9   2  22        0.34        5.97     37.29 o 
  -8   2  22      155.14      169.96     45.99 o 
  -7   2  22       79.16       80.44     37.83 o 
                                                 
